# Supplementary material for: A widely distributed metalloenzyme class enables gut microbial metabolism of host- and diet-derived catechols
Source: eLife. 2020 Feb 18;9:e50845. doi: 10.7554/eLife.50845 (PMC7028382; doi:10.7554/eLife.50845)
Supplement: Figure 6—source data 2. [file elife-50845-fig6-data2.txt]

#NEXUS
begin taxa;
	dimensions ntax=163;
	taxlabels
	'Geobacter_sp._DSM_9736_genome_assembly__chromosome__I_'[&Description="A new protein sequence entered manually"]
	28C_NODE_9_1[&Description="Genus species strain strain"]
	DmsA_Ecoli[&URN="urn:local:.:3d-ahe5j40",Description="A new protein sequence entered manually",Modified=Sat May 18 12:00:10 EDT 2019,"# Nucleotide Sequences With Quality"=0,Topology="linear","Molecule Type"="AA",Created=Sat May 18 12:00:10 EDT 2019]
	'Janthinobacterium_agaricidamnosum_NBRC_102515_=_DSM_9628__complete_genome_'[&Description="A new protein sequence entered manually"]
	'Azoarcus_sp._DN11_chromosome__complete_genome_'[&Description="A new protein sequence entered manually"]
	'Azoarcus_sp._CIB__complete_genome_'[&Description="A new protein sequence entered manually"]
	OB21GAM11_NODE_28_2[&Description="Genus species strain strain"]
	DSM16107_NODE_21_2[&Description="Genus species strain strain"]
	HGA1_NODE_15_2[&Description="Genus species strain strain"]
	11c_NODE_14_2[&Description="Genus species strain strain"]
	CC75D52_NODE_5_2[&Description="Genus species strain strain"]
	DSM16107_NODE_33_4[&Description="Genus species strain strain"]
	Valencia_NODE_29_3[&Description="Genus species strain strain"]
	OB21GAM11_NODE_28_1[&Description="Genus species strain strain"]
	DSM16107_NODE_21_1[&Description="Genus species strain strain"]
	A2_NODE_29_1[&Description="Genus species strain strain"]
	CC75D52_NODE_13_1[&Description="Genus species strain strain"]
	A2_NODE_3_2[&Description="Genus species strain strain"]
	OB21GAM11_NODE_9_1[&Description="Genus species strain strain"]
	DSM18163_NODE_20_2[&Description="Genus species strain strain"]
	DSM16107_NODE_33_1[&Description="Genus species strain strain"]
	OB21GAM11_NODE_9_2[&Description="Genus species strain strain"]
	DSM16107_NODE_33_3[&Description="Genus species strain strain"]
	A2_NODE_3_5[&Description="Genus species strain strain"]
	W1BHI6_NODE_9_4[&Description="Genus species strain strain"]
	Slackia_heliotrinireducens_DSM_20476__complete_genome_[&Description="A new protein sequence entered manually"]
	DSM16107_NODE_49[&Description="Genus species strain strain"]
	RC22A_NODE_3[&Description="Genus species strain strain"]
	A2_NODE_3_3[&Description="Genus species strain strain"]
	DSM16107_NODE_43[&Description="Genus species strain strain"]
	Adlercreutzia_equolifaciens_DSM_19450_DNA__complete_genome_[&Description="A new protein sequence entered manually"]
	AB8n2_NODE_19_2[&Description="Genus species strain strain"]
	A2_NODE_3_4[&Description="Genus species strain strain"]
	W1BHI6_NODE_9_5[&Description="Genus species strain strain"]
	OB21GAM11_NODE_1[&Description="Genus species strain strain"]
	A2_NODE_3_1[&Description="Genus species strain strain"]
	Desulfobulbus_propionicus_DSM_2032__complete_genome_[&Description="A new protein sequence entered manually"]
	3C_NODE_1_1[&Description="Genus species strain strain"]
	28C_NODE_1_1[&Description="Genus species strain strain"]
	Bradyrhizobium_canariense_strain_GAS369_genome_assembly__chromosome__I_[&Description="A new protein sequence entered manually"]
	Variibacter_gotjawalensis_DNA__complete_genome_[&Description="A new protein sequence entered manually"]
	Gottschalkia_acidurici_9a_chromosome__complete_genome_[&Description="A new protein sequence entered manually"]
	'Geobacter_sp._M21__complete_genome_'[&Description="A new protein sequence entered manually"]
	Kuenenia_stuttgartiensis_genome_fragment_KUST_E__5_of_5__[&Description="A new protein sequence entered manually"]
	Thioflavicoccus_mobilis_8321__complete_genome_[&Description="A new protein sequence entered manually"]
	Magnetococcus_marinus_MC_1__complete_genome_[&Description="A new protein sequence entered manually"]
	Thiocapsa_roseopersicina_strain_BBS_sulfur_reductase_like_molibdropretein_gene__complete_cds_[&Description="A new protein sequence entered manually"]
	Ectothiorhodospira_haloalkaliphila_genome_[&Description="A new protein sequence entered manually"]
	3C_NODE_6[&Description="Genus species strain strain"]
	28C_NODE_3_1[&Description="Genus species strain strain"]
	28C_NODE_2_2[&Description="Genus species strain strain"]
	Prauserella_marina_strain_DSM_45268_chromosome__complete_genome_[&Description="A new protein sequence entered manually"]
	Ferroglobus_placidus_DSM_10642__complete_genome_[&Description="A new protein sequence entered manually"]
	Amycolatopsis_mediterranei_RB__complete_genome_[&Description="A new protein sequence entered manually"]
	'Amycolatopsis_sp._AA4_chromosome__complete_genome_'[&Description="A new protein sequence entered manually"]
	'Shewanella_sp._FDAARGOS_354_chromosome__complete_genome_'[&Description="A new protein sequence entered manually"]
	Burkholderia_stabilis_genome_assembly__chromosome__III_[&Description="A new protein sequence entered manually"]
	Pandoraea_oxalativorans_strain_DSM_23570__complete_genome_[&Description="A new protein sequence entered manually"]
	Pandoraea_sputorum_strain_DSM_21091__complete_genome_[&Description="A new protein sequence entered manually"]
	Desulfitobacterium_dehalogenans_ATCC_51507__complete_genome_[&Description="A new protein sequence entered manually"]
	28C_NODE_1_9[&Description="Genus species strain strain"]
	28C_NODE_13_1[&Description="Genus species strain strain"]
	3C_NODE_10_3[&Description="Genus species strain strain"]
	28C_NODE_2_11[&Description="Genus species strain strain"]
	'Burkholderia_sp._OLGA172_chromosome_2__complete_sequence_'[&Description="A new protein sequence entered manually"]
	acetylene_hydratase[&Description="A new protein sequence entered manually"]
	'Pelobacter_sp._SFB93__complete_genome_'[&Description="A new protein sequence entered manually"]
	3C_NODE_1_7[&Description="Genus species strain strain"]
	28C_NODE_9_2[&Description="Genus species strain strain"]
	Methylomonas_denitrificans_strain_FJG1__complete_genome_[&Description="A new protein sequence entered manually"]
	Denitrobacterium_detoxificans_strain_NPOH1__complete_genome_[&Description="A new protein sequence entered manually"]
	28C_NODE_1_11[&Description="Genus species strain strain"]
	3C_NODE_10_4[&Description="Genus species strain strain"]
	3C_NODE_9[&Description="Genus species strain strain"]
	28C_NODE_13_2[&Description="Genus species strain strain"]
	28C_NODE_14[&Description="Genus species strain strain"]
	Thermacetogenium_phaeum_DSM_12270__complete_genome_[&Description="A new protein sequence entered manually"]
	3C_NODE_10_5[&Description="Genus species strain strain"]
	28C_NODE_1_12[&Description="Genus species strain strain"]
	28C_NODE_1_3[&Description="Genus species strain strain"]
	28C_NODE_1_2[&Description="Genus species strain strain"]
	3C_NODE_2_6[&Description="Genus species strain strain"]
	Sulfurospirillum_halorespirans_DSM_13726_chromosome__complete_genome_[&Description="A new protein sequence entered manually"]
	Clostridium_ljungdahlii_DSM_13528__complete_genome_[&Description="A new protein sequence entered manually"]
	OB21GAM11_NODE_11[&Description="Genus species strain strain"]
	A2_NODE_18[&Description="Genus species strain strain"]
	A2_NODE_3_7[&Description="Genus species strain strain"]
	28C_NODE_2_3[&Description="Genus species strain strain"]
	3C_NODE_8[&Description="Genus species strain strain"]
	DSM16107_NODE_1[&Description="Genus species strain strain"]
	3C_NODE_17_1[&Description="Genus species strain strain"]
	MRn12_NODE_8[&Description="Genus species strain strain"]
	3C_NODE_2_3[&Description="Genus species strain strain"]
	28C_NODE_4_1[&Description="Genus species strain strain"]
	3C_NODE_1_2[&Description="Genus species strain strain"]
	3C_NODE_4_3[&Description="Genus species strain strain"]
	28C_NODE_4_3[&Description="Genus species strain strain"]
	3C_NODE_4_4[&Description="Genus species strain strain"]
	28C_NODE_4_4[&Description="Genus species strain strain"]
	3C_NODE_4_2[&Description="Genus species strain strain"]
	Desulfitobacterium_hafniense_strain_PCE_S_genome_assembly__scaffold__scaffold0_[&Description="A new protein sequence entered manually"]
	3C_NODE_4_1[&Description="Genus species strain strain"]
	3C_NODE_1_3[&Description="Genus species strain strain"]
	28C_NODE_2_5[&Description="Genus species strain strain"]
	RC22A_NODE_6_1[&Description="Genus species strain strain"]
	28C_NODE_4_6[&Description="Genus species strain strain"]
	3C_NODE_4_5[&Description="Genus species strain strain"]
	28C_NODE_18_1[&Description="Genus species strain strain"]
	3C_NODE_7_1[&Description="Genus species strain strain"]
	Peptococcaceae_bacterium_DCMF__complete_genome_[&Description="A new protein sequence entered manually"]
	Desulfitobacterium_metallireducens_DSM_15288__complete_genome_[&Description="A new protein sequence entered manually"]
	Geobacter_lovleyi_SZ__complete_genome_[&Description="A new protein sequence entered manually"]
	3C_NODE_2_4[&Description="Genus species strain strain"]
	3C_NODE_2_5[&Description="Genus species strain strain"]
	28C_NODE_10_2[&Description="Genus species strain strain"]
	3C_NODE_4_9[&Description="Genus species strain strain"]
	3C_NODE_7_3[&Description="Genus species strain strain"]
	28C_NODE_4_9[&Description="Genus species strain strain"]
	3C_NODE_4_6[&Description="Genus species strain strain"]
	28C_NODE_4_7[&Description="Genus species strain strain"]
	28C_NODE_18_2[&Description="Genus species strain strain"]
	3C_NODE_4_10[&Description="Genus species strain strain"]
	Desulfobacula_toluolica_Tol2_complete_genome_[&Description="A new protein sequence entered manually"]
	28C_NODE_4_13[&Description="Genus species strain strain"]
	'Lachnoclostridium_sp._YL32__complete_genome_'[&Description="A new protein sequence entered manually"]
	3C_NODE_5[&Description="Genus species strain strain"]
	28C_NODE_4_14[&Description="Genus species strain strain"]
	3C_NODE_2_7[&Description="Genus species strain strain"]
	RC22A_NODE_5[&Description="Genus species strain strain"]
	3C_NODE_17_2[&Description="Genus species strain strain"]
	28C_NODE_4_15[&Description="Genus species strain strain"]
	28C_NODE_4_16[&Description="Genus species strain strain"]
	28C_NODE_3_3[&Description="Genus species strain strain"]
	3C_NODE_2_8[&Description="Genus species strain strain"]
	28C_NODE_2_10[&Description="Genus species strain strain"]
	3C_NODE_1_6[&Description="Genus species strain strain"]
	28C_NODE_1_8[&Description="Genus species strain strain"]
	3C_NODE_4_14[&Description="Genus species strain strain"]
	28C_NODE_4_12[&Description="Genus species strain strain"]
	28C_NODE_1_7[&Description="Genus species strain strain"]
	28C_NODE_2_7[&Description="Genus species strain strain"]
	Desulfitobacterium_hafniense_DCB_2__complete_genome_[&Description="A new protein sequence entered manually"]
	RC22A_NODE_26_1[&Description="Genus species strain strain"]
	RC22A_NODE_26_2[&Description="Genus species strain strain"]
	28C_NODE_1_4[&Description="Genus species strain strain"]
	28C_NODE_1_5[&Description="Genus species strain strain"]
	Desulfitobacterium_hafniense_Y51_DNA__complete_genome_[&Description="A new protein sequence entered manually"]
	3C_NODE_1_4[&Description="Genus species strain strain"]
	28C_NODE_2_8[&Description="Genus species strain strain"]
	3C_NODE_1_5[&Description="Genus species strain strain"]
	28C_NODE_2_9[&Description="Genus species strain strain"]
	Shewanella_woodyi_ATCC_51908__complete_genome_[&Description="A new protein sequence entered manually"]
	Streptomyces_tirandamycinicus_strain_HNM0039_chromosome__complete_genome_[&Description="A new protein sequence entered manually"]
	Streptomyces_zelensis_strain_NRRL_11183_hypothetical_protein__beta_lactamase__and_isochorismatase_genes__complete_cds__CC_1065_biosynthetic_gene_cluster__complete_sequence__and_urea_transporter_and_urease_genes__complete_cds_[&Description="A new protein sequence entered manually"]
	'Streptomyces_hygroscopicus_subsp._jinggangensis_5008__complete_genome_'[&Description="A new protein sequence entered manually"]
	'Streptomyces_sp._TP_A2060_yatakemycin_biosynthesis_gene_cluster__complete_sequence_'[&Description="A new protein sequence entered manually"]
	Desulfomonile_tiedjei_DSM_6799__complete_genome_[&Description="A new protein sequence entered manually"]
	Archaeoglobus_fulgidus_DSM_8774__complete_genome_[&Description="A new protein sequence entered manually"]
	Thauera_aromatica_strain_AR1_3_5_dihydroxybenzoate_anaerobic_degradation_pathways_gene_cluster__partial_sequence_[&Description="A new protein sequence entered manually"]
	Kuenenia_stuttgartiensis_genome_fragment_KUST_C__3_of_5__[&Description="A new protein sequence entered manually"]
	Marichromatium_purpuratum_984__complete_genome_[&Description="A new protein sequence entered manually"]
	'Desulfovibrio_gigas_DSM_1382_=_ATCC_19364_genome_'[&Description="A new protein sequence entered manually"]
	Desulfovibrio_magneticus_RS_1_DNA__complete_genome_[&Description="A new protein sequence entered manually"]
;
end;
begin characters;
	dimensions nchar=2198;
	format datatype=protein missing=? gap=-;
	matrix
	'Geobacter_sp._DSM_9736_genome_assembly__chromosome__I_'	---------------------------------------------------------------------------------------------------------------------------------------------------------------------------------------------------------------------------------------------------------------------------------------------------------------------------------------------------------------------------------------------------------------…
	28C_NODE_9_1	---------------------------------------------------------------------------------------------------------------------------------------------------------------------------------------------------------------------------------------------------------------------------------------------------------------------------------------------------------------------------------------------------------K----A…
	DmsA_Ecoli	--------------------------------------------------------------------------------MKTKIPDAVLAAEVSRRGLVKTTAIGGLAMASSALTLPFSRIAHAVDSAIPTKSDEKVIWSAC---------------------------------------------------------------------------------------------------------------------------------------------------------------------------------------------------------------------TVNCG-SRCPLRMHVV-D-GEIKYVETDNTGDDNYDGLHQVRA…
	'Janthinobacterium_agaricidamnosum_NBRC_102515_=_DSM_9628__complete_genome_'	--------------------------------------------------------------------------------------------------------------------------------------MTSTVVRAT---------------------------------------------------------------------------------------------------------------------------------------------------------------------------------------------------------------------CPHDCPDTCALLVTVD-N-GVATEVKGDPDHP-TTAGV----L…
	'Azoarcus_sp._DN11_chromosome__complete_genome_'	-----------------------------------------------------------------------------------------------------------------------------------MSNAVSKVVRAA---------------------------------------------------------------------------------------------------------------------------------------------------------------------------------------------------------------------CPHDCPDTCAMEVTVE-D-GRAVKIRGADDLP-FTNGA----L…
	'Azoarcus_sp._CIB__complete_genome_'	-----------------------------------------------------------------------------------------------------------------------------------MSIAASKVVRAA--------------------------------------------------------------------------------------------------------------------------------------------------------------------------------------------------------------------CPHDCP-DTCAMEVTVE-D-GRAVKIRGADDLP-FTNGA----L…
	OB21GAM11_NODE_28_2	---------------------------------------------------------------------------------------------------------------------------------------------------------------------------------------------------------------------------------------------------------------------------------------------------------------------------------------------------------------------------------------------------------------…
	DSM16107_NODE_21_2	---------------------------------------------------------------------------------------------------------------------------------------------------------------------------------------------------------------------------------------------------------------------------------------------------------------------------------------------------------------------------------------------------------------…
	HGA1_NODE_15_2	---------------------------------------------------------------------------------------------------------------------------------------------------------------------------------------------------------------------------------------------------------------------------------------------------------------------------------------------------------------------------------------------------------------…
	11c_NODE_14_2	---------------------------------------------------------------------------------------------------------------------------------------------------------------------------------------------------------------------------------------------------------------------------------------------------------------------------------------------------------------------------------------------------------------…
	CC75D52_NODE_5_2	-------------------------------------------------------------------------------------------------------------------------------------------------------------------------------------------------------------------------------------------------------------------------------------------------------------------------------------------------------------------------------------N-------------------------…
	DSM16107_NODE_33_4	--------------------------------------------------------------------------------------------MGQLTLTRRSFMKTMAVTGAAASLATVAEPMQALGETVSATAGEVKRIRSC---------------------------------------------------------------------------------------------------------------------------------------------------------------------------------------------------------------------CRACGKVECGVWVTVQ-D-GKVIKVEGDESAP-QSRGH----C…
	Valencia_NODE_29_3	--------------------------------------------------------------------------------------------MTQLTLTRRSFMKAMAVTGAAASLTAVAEPMRALAEGVDADAGEVKRVRSC---------------------------------------------------------------------------------------------------------------------------------------------------------------------------------------------------------------------CRACGKVECGVWVTVR-D-GKVVKVEGDESAP-QSRGH----C…
	OB21GAM11_NODE_28_1	--------------------------------------------------------------------------------------------MAKLSLTRRSFLKAAAVTGAASTLSFAVAPSAALAEGVDESAGEVKRIRSC---------------------------------------------------------------------------------------------------------------------------------------------------------------------------------------------------------------------CRACGKCECGVWVTVQ-D-NKVIKVEGDESNA-HSRGH----C…
	DSM16107_NODE_21_1	--------------------------------------------------------------------------------------------MAKLSLTRRSFLKASAIAGAACTLGFAAAPSTALAEGEDASAGEIKRIRSC---------------------------------------------------------------------------------------------------------------------------------------------------------------------------------------------------------------------CRACGKCECGVWVTVQ-D-NKVIKVEGDESNA-HSRGH----C…
	A2_NODE_29_1	--------------------------------------------------------------------------------------------MANLSLSRRSFLKASAMAAAATTVGFAATPSTALAEGEDASAGEIKRIRSC---------------------------------------------------------------------------------------------------------------------------------------------------------------------------------------------------------------------CRACGKVECGVWVTVQ-D-NKVIKVEGDESNA-HSRGH----C…
	CC75D52_NODE_13_1	----------------------------------------------------------------------------------------------LNLTRRAFTKLAAVTGAAVACTAAAPNAALAEDAGAAARGDDVKRVRTC---------------------------------------------------------------------------------------------------------------------------------------------------------------------------------------------------------------------CRGCGKMECGVWVTVQ-N-GRAVKVEGDQSSF-QSSGN----C…
	A2_NODE_3_2	-------------------------------------------------------------------------------------------------------------------------------------GDDVKRVRTC---------------------------------------------------------------------------------------------------------------------------------------------------------------------------------------------------------------------CRGCGKMECGVWVTVQ-N-GRAIKVEGDQSSF-QSSGN----C…
	OB21GAM11_NODE_9_1	-------------------------------------------------------------------------------------------MGKLNLSRRTFAKLTAATAATAVVGCAVPGAALAEDAEAPSRGSEIKRVRTC---------------------------------------------------------------------------------------------------------------------------------------------------------------------------------------------------------------------CRGCGKMECGVWVTVE-N-GRAIKSEGDQSSF-QSSGN----H…
	DSM18163_NODE_20_2	--------------------------------------------------------------------------------------------MGKLTLTRRSFSKLAMATAAAAAVSLPNASSAFAEGEGASTQAEVKHIRSS---------------------------------------------------------------------------------------------------------------------------------------------------------------------------------------------------------------------CRGCGKMECGVWVTVQ-D-GKVVKIEGDESCP-SNRGH----S…
	DSM16107_NODE_33_1	---------------------------------------------------------------------------------------------MKQLNCTRRTFVKAAAVSSVALGAASAGAPAALAEGTAETTSSVQKIRSH---------------------------------------------------------------------------------------------------------------------------------------------------------------------------------------------------------------------CRACGKMECGTWVWVQ-D-GRVIDITGDESAI-TSRGN----L…
	OB21GAM11_NODE_9_2	-------------------------------------------------------------------------------------------MASLTMTRRTFAKVAAATAAAAGLGAGATGTALAETDAGPEKGNEVKRIRSA---------------------------------------------------------------------------------------------------------------------------------------------------------------------------------------------------------------------CRGCGKMECGVWVTVQ-D-GRVIKSEGDESAF-QSAGN----H…
	DSM16107_NODE_33_3	-------------------------------------------------------------------------------------------MGTLFMTRRAFAKASAVTIAAAGVAGIGGQALAEQEGASSTGSGEVKHIRSC---------------------------------------------------------------------------------------------------------------------------------------------------------------------------------------------------------------------CRGCGKMECGVWITVK-D-GRVIKSEGDESAF-QSAGN----H…
	A2_NODE_3_5	----------------------------------------------------------------------------------------------MGELLMTRRAFAKVMAVTAAAAGFTGAQSALADTEPAASSGEVKRIRSA---------------------------------------------------------------------------------------------------------------------------------------------------------------------------------------------------------------------CRGCGKMECGVWVTVQ-D-GRVVKTEGDESAF-QSAGN----H…
	W1BHI6_NODE_9_4	------------------------------------------------------------------------------------------MGKLHMSRRDFVKVSAVTGAALGISALAEPSLAVADDAVDKPVGGDIKRIRTG---------------------------------------------------------------------------------------------------------------------------------------------------------------------------------------------------------------------CRGCGKMECGVIAVVQ-N-GRVVRMEGDPTAF-QSMGN----C…
	Slackia_heliotrinireducens_DSM_20476__complete_genome_	-------------------------------------------------------------------------------------------MGDLTMSRRSFVKTAAITGAAVAAFGTSTQSALADQTYPEVSGQDTVEVKTC---------------------------------------------------------------------------------------------------------------------------------------------------------------------------------------------------------------------CRGCGKMECGVKVIVQ-N-GRAIRIEGDEGAW-QSMGN----C…
	DSM16107_NODE_49	-------------------------------------------------------------------------------------------MGTLTMSRRTFVKTAAITGAAAAAFGGSTRVALADQTYSAASGNDTVAVKTC---------------------------------------------------------------------------------------------------------------------------------------------------------------------------------------------------------------------CRGCGKMECGVKVIVQ-N-GRAIRVEGDEGAF-QSMGN----C…
	RC22A_NODE_3	-------------------------------------------------------------------------------------------MDTLTMSRRTFVKTAAITGATVAAFGASTRTALADQTYSEVSGNDTVAVKTC---------------------------------------------------------------------------------------------------------------------------------------------------------------------------------------------------------------------CRGCGKMECGVKVIVQ-N-GRAIRIEGDEGAY-QSMGN----C…
	A2_NODE_3_3	-------------------------------------------------------------------------------------------MGNLTMSRRTFVKTAAITGAAAAAFGASTHTALAEETYSSVSGNDTVAVKTC---------------------------------------------------------------------------------------------------------------------------------------------------------------------------------------------------------------------CRGCGKMECGVKVIVQ-N-GRAIRVEGDEGAF-QSMGN----C…
	DSM16107_NODE_43	-------------------------------------------------------------------------------------------MATSLLTRRSFVKLAAVVGAAAGLATAPHQALAETGDGGASASSDVKVVRTC---------------------------------------------------------------------------------------------------------------------------------------------------------------------------------------------------------------------CRACGKNECGVLVTVR-D-GRAIKVEGDAETAFHSMGN----C…
	Adlercreutzia_equolifaciens_DSM_19450_DNA__complete_genome_	---------------------------------------------------------------------------------------------MKTRALSRRTFMKLSAATAIATGLSAGTAVAFAEADAGTQGSDIKRIRTC---------------------------------------------------------------------------------------------------------------------------------------------------------------------------------------------------------------------CRGCGKMECGVWVTVE-N-GRAVKVEGDTSCF-TSGGN----C…
	AB8n2_NODE_19_2	----------------------------------------------------------------------------------------------GMLNLTRRSFLQVAAAASALAAVAPQATVALAEQDVPAHAAEVKRIRSC---------------------------------------------------------------------------------------------------------------------------------------------------------------------------------------------------------------------CRACGKMECGVWVTVE-N-GKAVKIEGDESAW-HSRGN----C…
	A2_NODE_3_4	---------------------------------------------------------------------------------------------TMSRRSFMRLAGVTSAALALTSATAPAALAEEHDSGTVASSDGVQRIRTM---------------------------------------------------------------------------------------------------------------------------------------------------------------------------------------------------------------------CRGCGKMECGVWVTVE-N-GRAIKIEGDESSF-ASSGN----S…
	W1BHI6_NODE_9_5	-------------------------------------------------------------------------------------------MGVLTLSRRRFLEASAVVGGAAVLSAATASSALAESNVESGGSNDVKRVRSC---------------------------------------------------------------------------------------------------------------------------------------------------------------------------------------------------------------------CRACGKMECGVWVTVQ-N-GRAIRVEGDESAF-QSMGN----C…
	OB21GAM11_NODE_1	----------------------------------------------------------------------------------------------------------------------------------------------------------------------------------------------------------------------------------------------------------------------------------------------------------------------------------------------------------------------------------YD---------------------------…
	A2_NODE_3_1	------------------------------------------------------------------------------------------MGKTTVTRRAFAQLAAATGAIAAMGVGTRPAVALTDGNSGTAGERGIKKIRSC---------------------------------------------------------------------------------------------------------------------------------------------------------------------------------------------------------------------CRGCGKVECGVWVYIQ-D-GKVVRTEGDETCF-NTMGN----H…
	Desulfobulbus_propionicus_DSM_2032__complete_genome_	-----------------------------------------------------------------------------------------------------------------------------------------MIIDTV---------------------------------------------------------------------------------------------------------------------------------------------------------------------------------------------------------------------CRFCS-SCCPIEAEVE-E-GRLIGARRKSFLE-PDKRL----T…
	3C_NODE_1_1	---------------------------------------------------------------------------------------------------------------------------------------------------------------------------------------------------------------------------------------------------------------------------------------------------------------------------------------------------------------------PYCG-AGCKMNLMVE-N-GRVIDAEGLPGVT--NEGE----L…
	28C_NODE_1_1	---------------------------------------------------------------------------------------------------------------------------------------------------------------------------------------------------------------------------------------------------------------------------------------------------------------------------------------------------------------------PYCG-AGCKMNLVVE-N-GLVIEAEGLDGIT--NEGE----L…
	Bradyrhizobium_canariense_strain_GAS369_genome_assembly__chromosome__I_	----------------------------------------------------------------------------------------------------------------------MQMMMLEKKRPSAIAANNTCVVPST---------------------------------------------------------------------------------------------------------------------------------------------------------------------------------------------------------------------CWECG-AICGSLLTVK-D-GKVLKIAPNPAHP-ASKGA----F…
	Variibacter_gotjawalensis_DNA__complete_genome_	---------------------------------------------------------------------------------------------------------------------------------MQSHQSGVTVVPST---------------------------------------------------------------------------------------------------------------------------------------------------------------------------------------------------------------------CWECG-AICGSLLTVQ-N-ERVTKIAPNPAHP-ASTGA----F…
	Gottschalkia_acidurici_9a_chromosome__complete_genome_	--------------------------------------------------------------------------------------------------------------------------------------MENTKVNAI---------------------------------------------------------------------------------------------------------------------------------------------------------------------------------------------------------------------CGVCP-GGCAIEAEVK-D-GVLVDVKPNKEAP---FGT----M…
	'Geobacter_sp._M21__complete_genome_'	-----------------------------------------------------------------------------------------------------------------------------------MPEHSCETRNGM---------------------------------------------------------------------------------------------------------------------------------------------------------------------------------------------------------------------CGICP-AGCFVTVTLK-Q-GKLVAVEPQAGSP---MGI----L…
	Kuenenia_stuttgartiensis_genome_fragment_KUST_E__5_of_5__	----------------------------------------------------------------------------------------------------------------------------------MESRSSINDKHAI---------------------------------------------------------------------------------------------------------------------------------------------------------------------------------------------------------------------CGICP-AGCWVTVTYD-EKGMIDKVCPDRSSH---LGM----I…
	Thioflavicoccus_mobilis_8321__complete_genome_	-------------------------------------------------------------------------------------------------------------------------------MPAETAQTPTDRSRKA--------------------------------------------------------------------------------------------------------------------------------------------------------------------------------------------------------------------ICGICP-AGCWVEVDYDAD-GRLDRLRADPDHP---LGA----I…
	Magnetococcus_marinus_MC_1__complete_genome_	-------------------------------------------------------------------------------------------------------------------------------------MIKPGPQKTT---------------------------------------------------------------------------------------------------------------------------------------------------------------------------------------------------------------------CYQCD-MNCAFDVHYQAD-GSLERLTGP--------------S…
	Thiocapsa_roseopersicina_strain_BBS_sulfur_reductase_like_molibdropretein_gene__complete_cds_	----------------------------------------------------------------------------------------------------------------------------------------MSWKTST---------------------------------------------------------------------------------------------------------------------------------------------------------------------------------------------------------------------CYECD-ANCGIQVELD-DDGEPIRVQGP--------------D…
	Ectothiorhodospira_haloalkaliphila_genome_	----------------------------------------------------------------------------------------------------------------------------------------MATVKST---------------------------------------------------------------------------------------------------------------------------------------------------------------------------------------------------------------------CYECD-ANCAIDVTLD-PGGEPVKIEGP--------------D…
	3C_NODE_6	----------------------------------------------------------------------------------------------------------------------------------------------------------------------------------------------------------------------------------------------------------------------------------------------------------------------------------------------------------------------------CSTLCYIK-D-GRWTNVEGNPEAG-NNWGRGSRSL…
	28C_NODE_3_1	----------------------------------------------------------------------------------------------------------------------------------------------------------------------------------------------------------------------------------------------------------------------------------------------------------------------------------------------------------------------------CSTLCYIK-D-GRWTNVEGNPEAG-NNWGRGSRSL…
	28C_NODE_2_2	---------------------------------------------------------------------------------------------------------------------------------------------------------------------------------------------------------------------------------------------------------------------------------------------------------------------------------------------------------------------------------------------------------------…
	Prauserella_marina_strain_DSM_45268_chromosome__complete_genome_	----------------------------------------------------------------------------------------------------------------------MGRYDGSVALAKLNFADGSDVRRTF---------------------------------------------------------------------------------------------------------------------------------------------------------------------------------------------------------------------CTLCP-QHCGMLFHVD-GEGHPQAFDGDRENP-VANGK----L…
	Ferroglobus_placidus_DSM_10642__complete_genome_	-----------------------------------------------------------------------------------------------------------------------------------------MIIKTA---------------------------------------------------------------------------------------------------------------------------------------------------------------------------------------------------------------------CELCA-WSCGMDVKVE-K-GRITSVKGMKEHP-LNFGR----L…
	Amycolatopsis_mediterranei_RB__complete_genome_	---------------------------------------------------------------------------------------------------------------------------------------MATEVATF---------------------------------------------------------------------------------------------------------------------------------------------------------------------------------------------------------------------CPLCV-SRCGATATVD-D-GRLLALRPLPGHP---TGQA---I…
	'Amycolatopsis_sp._AA4_chromosome__complete_genome_'	---------------------------------------------------------------------------------------------------------------------------------------MATEVPTF---------------------------------------------------------------------------------------------------------------------------------------------------------------------------------------------------------------------CPLCV-SRCGATATVE-D-GRLLALRPLPGHP--TGAA----I…
	'Shewanella_sp._FDAARGOS_354_chromosome__complete_genome_'	---------------------------------------------------------------------------------------------------------------------------------------MSDIIPGY---------------------------------------------------------------------------------------------------------------------------------------------------------------------------------------------------------------------CTLCR-SRCGTLSEVA-N-DHLIKVRANPEHP---NGKA---M…
	Burkholderia_stabilis_genome_assembly__chromosome__III_	-----------------------------------------------------------------------------------------------------------------------------------------------------------------------------------------------------------------------------------------------------------------------------------------------------------------------------------------------------------------------------------------MIKVRPDDTHP---TGHA---M…
	Pandoraea_oxalativorans_strain_DSM_23570__complete_genome_	---------------------------------------------------------------------------------------------------------------------------------------MVQEVKPG-------------------------------------------------------------------------------------------------------------------------------------------------------------------------------------------------------------F-------CTLCR-SRCGTLNRVE-N-DALIAVEPDPSHP--NGAA----M…
	Pandoraea_sputorum_strain_DSM_21091__complete_genome_	---------------------------------------------------------------------------------------------------------------------------------------MVQEVKPG-------------------------------------------------------------------------------------------------------------------------------------------------------------------------------------------------------------F-------CTLCR-SRCGTLNRVE-N-DALIAVEADPSHP--NGAA----M…
	Desulfitobacterium_dehalogenans_ATCC_51507__complete_genome_	-----------------------------------------------------------------------------------------------------------------------------MPASIIPKPDGGKVVKTN---------------------------------------------------------------------------------------------------------------------------------------------------------------------------------------------------------------------CFECH-AKCGVLAHVD-SSGTLVKVEGNPEDP-RNQGR----L…
	28C_NODE_1_9	---------------------------------------------------------------------------------------------------------------------------------------------------------------------------------------------------------------------------------------------------------------------------------------------------------------------------------------------------------------------------------------------------------------…
	28C_NODE_13_1	---------------------------------------------------------------------------------------------------------------------------------------------------------------------------------------------------------------------------------------------------------------------------------------------------------------------------------------------------------------------------------------------------------------…
	3C_NODE_10_3	---------------------------------------------------------------------------------------------------------------------------------------------------------------------------------------------------------------------------------------------------------------------------------------------------------------------------------------------------------------------------------------------------------------…
	28C_NODE_2_11	-------------------------------------------------------------------------------------------------------------------------------------------------------------------------------------------------------------------------------------------------------------------------------------------------------------------------------------------------------------------------------------A-------------------------…
	'Burkholderia_sp._OLGA172_chromosome_2__complete_sequence_'	----------------------------------------------------------------------------------------------------------------------------------------MLEKRAL---------------------------------------------------------------------------------------------------------------------------------------------------------------------------------------------------------------------CSGCD-IYCQVRAEVP-ESGKVGDVSVKAIDPRPLRAN----I…
	acetylene_hydratase	---------------------------------------------------------------------------------------------------------------------------------------MASKKHVV---------------------------------------------------------------------------------------------------------------------------------------------------------------------------------------------------------------------CQSCD-INCVVEAEVKAD-GKIQTKSISEPHPTTPPNS----I…
	'Pelobacter_sp._SFB93__complete_genome_'	---------------------------------------------------------------------------------------------------------------------------------------MASKKHVA---------------------------------------------------------------------------------------------------------------------------------------------------------------------------------------------------------------------CQSCD-INCVVEAVVK-DDGKIQTKSISEPHPTTPPNS----I…
	3C_NODE_1_7	-----------------------------------------------------------------------------------------------------------------------------------------------------------------------------------------------------------------------------------------------------------------------------------------------------------------------------------------------------------------------CD-GGCRVKAEVD-G-DRLRVLPADPAFPA---------I…
	28C_NODE_9_2	-------------------------------------------------------------------------------------------------------------------------------------------------------------------------------------------------------------------------------------------------------------------------------------------------------------------------------------------------------------------------------------DGERMRVLPASPDVPA---------I…
	Methylomonas_denitrificans_strain_FJG1__complete_genome_	---------------------------------------------------------------------------------------------------------------------------------------MSKETKWA--------------------------------------------------------------------------------------------------------------------------------------------------------------------------------------------------------------------ICSTCD-INCGLLVTVE-D-GKVKSIKKNPDHP-LTPNS----I…
	Denitrobacterium_detoxificans_strain_NPOH1__complete_genome_	--------------------------------------------------------------------------------------------------------------------------------------MTIEMRKGN---------------------------------------------------------------------------------------------------------------------------------------------------------------------------------------------------------------------CSYCG-YLCGLNATVE-N-GRIVDIAPDPTRYPYDASISS--R…
	28C_NODE_1_11	---------------------------------------------------------------------------------------------------------------------------------------------------------------------------------------------------------------------------------------------------------------------------------------------------------------------------------------------------------------------------CCAFLATVE-D-GRVTELAPDPTRYPYDERILA--G…
	3C_NODE_10_4	-------------------------------------------------------------------------------------------------------------------------VQGARSRAWRRPGGGAMTAEVK------------------------------------------------------------------------------------------------------------------------------------------------------------------------------------------------------------------PTNCHYCG-YCCAFLATVE-D-GRVTDLVPDPSRYPYDERILA--G…
	3C_NODE_9	----------------------------------------------------------------------------------------------------------------------------------------------------------------------------------------------------------------------------------------------------------------------------------------------------------------------------------------------------------------------GCH-SNCGVLVTVE-D-GKATKIEGDPQCP-INQGK----V…
	28C_NODE_13_2	------------------------------------------------------------------------------------------------------------------------------------------------------------------------------------------------------------------------------------------------------------------------------------------------------------------------------------------------------------------------H-ANCGVKATVE-D-GKITKLEGDPECT-VSQGR----V…
	28C_NODE_14	-----------------------------------------------------------------------------------------------------------------------------------------------------------------------------------------------------------------------------------------------------------------------------------------------------------------------------------------------------------------------CH-VRCGVLVTKV-N-GRITNIEGDPDCP-HNKGY----T…
	Thermacetogenium_phaeum_DSM_12270__complete_genome_	---------------------------------------------------------------------------------------------------------------------------------------MSQVKKVA---------------------------------------------------------------------------------------------------------------------------------------------------------------------------------------------------------------------CHFCH-MNCGMLAHVE-D-GVVVKVTGDPEHP-TNAGT----Q…
	3C_NODE_10_5	-----------------------------------------------------------------------------------------------------------------------------------------------------------------------------------------------------------------------------------------------------------------------------------------------------------------------------------------------------------------------CH-ANCGVLAYVK-D-GDVIKIEGDPDYS--NQGG----L…
	28C_NODE_1_12	-----------------------------------------------------------------------------------------------------------------------------------------------------------------------------------------------------------------------------------------------------------------------------------------------------------------------------------------------------------------------CH-ANCGVLAYVK-D-GDVIKIEGDPDYS--NHGG----L…
	28C_NODE_1_3	---------------------------------------------------------------------------------------------------------------------------------------------------------------------------------------------------------------------------------------------------------------------------------------------------------------------------------------------------------------------------------------------------------------…
	28C_NODE_1_2	--------------------------------------------------------------------------------------------------------------------------------------------------------------------------------------------------------------------------------------------------------------------------------------------------------------------------------------------------------------------CRACT-LTCPAYIVSE-D-GRVVSMEAVPPEE---GGVP---L…
	3C_NODE_2_6	-----------------------------------------------------------------------------------------------------------------------------------WEEDGMTVIRGT------------------------------------------------------------------------------------------------------------------------------------------------------------------------------------------------------------------ARSAPGCH-NVCGILSYVK-D-GKLVKVEGDPEDP-YNQGR----L…
	Sulfurospirillum_halorespirans_DSM_13726_chromosome__complete_genome_	-----------------------------------------------------------------------------------MEKIEQPALGRRDFLKTTAVIGAFGALSSSWSGGLVPRANAASETAMTKERTGTKIMKTN---------------------------------------------------------------------------------------------------------------------------------------------------------------------------------------------------------------------CRSCT-ADCGVLAHVR-D-GRVIKLEGDPDFE-RSEGA----L…
	Clostridium_ljungdahlii_DSM_13528__complete_genome_	---------------------------------------------------------------------------------------------MENQKTNRSDFLNATNITGITSAVNGSSGLVKSESVQDDASSATKIVRTC---------------------------------------------------------------------------------------------------------------------------------------------------------------------------------------------------------------------CRACI-SNCGVIAHVK-N-GRVIKLEGDPENP-MNKGS----M…
	OB21GAM11_NODE_11	-------------------------------------------------------------------------------------------MSRATMTRRGFLKSTAAMGAVTALGISAADSLTAVDPAHADEASDVKIIKTS---------------------------------------------------------------------------------------------------------------------------------------------------------------------------------------------------------------------CRACI-ASCAVLAHVR-D-GRVVKIEGNPESP-MSQGG----V…
	A2_NODE_18	-------------------------------------------------------------------------------------------MTQPTITRRSFVKSAAALGAACGLGVAVSDDLVNVDPAHADTGGDVKIVKTA---------------------------------------------------------------------------------------------------------------------------------------------------------------------------------------------------------------------CRACI-ASCAVLAHVK-N-GRVIKIEGNPESP-MSQGG----L…
	A2_NODE_3_7	-----------------------------------------------------------------------------------------MSQLNMSRRGFVKAAAATGALAAFGATAVDGATF-----REAHADETTSQTKKV-------------------------------------------------------------------------------------------------------------------------------------------------------------------------------------------------------------Y----TS-CQACI-CSCAVIATVR-D-GRVIRLEGNPESP-ISRGG----L…
	28C_NODE_2_3	-----------------------------------------------------------------------------------------------------------------------------------WNEDGMTVIRTN------------------------------------------------------------------------------------------------------------------------------------------------------------------------------------------------------------------ARTGPGCH-QNCGLLVYVK-D-GAIDHIEGDPENP-HNQGR----L…
	3C_NODE_8	----------------------------------------------------------------------------------------------------------------------------------------------------------------------------------------------------------------------------------------------------------------------------------------------------------------------------------------------------------------------------------------------MDHTSEGFITGM----A…
	DSM16107_NODE_1	-----------------------------------------------------------------------------------------GNMTQTNLTRRGFVQASALAAGAAALAGGVSAVSNLAPSDKAYAADEVKLVHTS---------------------------------------------------------------------------------------------------------------------------------------------------------------------------------------------------------------------CRACI-SNCGIIAHVQ-N-GRVVKLEGDPADP-MSEGR----V…
	3C_NODE_17_1	---------------------------------------------------------------------------------------------------------------------------------------------------------------------------------------------------------------------------------------------------------------------------------------------------------------------------------------------------------------------------------------------------------------…
	MRn12_NODE_8	-------------------------------------------------------------------------------------------MSPTNLTRRSFMKASALAAGAAALGSGVATVNNLVESDQAYAADEVKLVHTS---------------------------------------------------------------------------------------------------------------------------------------------------------------------------------------------------------------------CRACI-SNCGIIAHVQ-N-GRVIKLEGDPADP-MSEGR----V…
	3C_NODE_2_3	--------------------------------------------------------------------------------------------------------------------------------------------RTA------------------------------------------------------------------------------------------------------------------------------------------------------------------------------------------------------------------QWSPPGCHGVGCGLRAFVK-D-GKLVKVEGDPDQP-ITNGR----L…
	28C_NODE_4_1	------------------------------------------------------------------------------------------------------------------------------------QEGEETIFRTC------------------------------------------------------------------------------------------------------------------------------------------------------------------------------------------------------------------AWSPPGCHPVGCGLQVHVK-D-GKVTKVEGDPEHP-ITKGS----L…
	3C_NODE_1_2	-------------------------------------------------------------------------------------------------------------------------------KPWRYEEDGLTVTRTS------------------------------------------------------------------------------------------------------------------------------------------------------------------------------------------------------------------PWSPPGCHPVGCTLKLYTD-EGGKLVKVEGDENNP-VTQGR----L…
	3C_NODE_4_3	-------------------------------------------------------------------------------------------------------------------------------KPWRYEEDGLTVTRTS------------------------------------------------------------------------------------------------------------------------------------------------------------------------------------------------------------------PWSPPGCHPVGCGLKLYVD-DGGRLVRVEGDENNP-VTQGR----L…
	28C_NODE_4_3	-------------------------------------------------------------------------------------------------------------------------------KPWRYEEDGLTVTRTS------------------------------------------------------------------------------------------------------------------------------------------------------------------------------------------------------------------PWSPPGCHPVGCGLKLYVD-GEGKLVRVEGDENNP-VTQGR----L…
	3C_NODE_4_4	-------------------------------------------------------------------------------------------------------------------------------KPWRYEEDGLTVTRTC------------------------------------------------------------------------------------------------------------------------------------------------------------------------------------------------------------------PWSPPGCHPVGCGLKLYVN-DEGRLVKVEGDENHP-VTQGR----L…
	28C_NODE_4_4	-------------------------------------------------------------------------------------------------------------------------------KPWRYEEDGMTVTRTC------------------------------------------------------------------------------------------------------------------------------------------------------------------------------------------------------------------PWSPPGCHPVGCGLKLYVN-DEGRLVKVEGDENHP-VTQGR----L…
	3C_NODE_4_2	-------------------------------------------------------------------------------------------------------------------------------KPWRYEEDGLTVIRGC------------------------------------------------------------------------------------------------------------------------------------------------------------------------------------------------------------------AWSPPGCHPTGCGIKTYVN-DAGELVKVEGDENHP-ITNGR----L…
	Desulfitobacterium_hafniense_strain_PCE_S_genome_assembly__scaffold__scaffold0_	-----------------------------------------------------------------------------------------------------------------------MEFKNDLGKPWKYEEDGFTVIRTS------------------------------------------------------------------------------------------------------------------------------------------------------------------------------------------------------------------VWSPPGCHPVGCGLKLYVN-QAGILEKIEGDENDP-ITKGR----L…
	3C_NODE_4_1	-----------------------------------------------------------------------------------------------------------------------MEFKNDLGKPWKYEDGDFTVVRTS------------------------------------------------------------------------------------------------------------------------------------------------------------------------------------------------------------------MWSPPGCHPVGCGLKLYVD-AEGRLDHVEGDENNP-ITKGR----L…
	3C_NODE_1_3	-------------------------------------------------------------------------------------------------------------------------------------------VRTC------------------------------------------------------------------------------------------------------------------------------------------------------------------------------------------------------------------VWSPPGDHPVGCGIVVTVK-D-GKLVKVEGDPNHP-ITHGR----L…
	28C_NODE_2_5	---------------------------------------------------------------------------------------------------------------------------------------------------------------------------------------------------------------------------------------------------------------------------------------------------------------------------------------------------------------------------------------------------------------…
	RC22A_NODE_6_1	-------------------------------------------------------------------------------------------------------------------------------------EDGTVVTRSN------------------------------------------------------------------------------------------------------------------------------------------------------------------------------------------------------------------TWSPPGSHPVGYGVKVVTK-D-GELIRIEGDDDNP-ITTGR----V…
	28C_NODE_4_6	-------------------------------------------------------------------------------------------------------------------------------------EDGTVVTRSN------------------------------------------------------------------------------------------------------------------------------------------------------------------------------------------------------------------TWSPPGSHPVGYGVKVVTK-D-GELIRVEGDDDNP-ITTGR----V…
	3C_NODE_4_5	-------------------------------------------------------------------------------------------------------------------------------------EDGTVVTRSN------------------------------------------------------------------------------------------------------------------------------------------------------------------------------------------------------------------TWSPPGSHPVGYGVKVVTK-D-GELVRIEGDDDNP-ITTGR----V…
	28C_NODE_18_1	---------------------------------------------------------------------------------------------------------------------------------WREESNGVVVTRAC------------------------------------------------------------------------------------------------------------------------------------------------------------------------------------------------------------------AWSPPGCHPVGCGLKLTTV-D-GELTKVEGDPEHP-ITQGR----L…
	3C_NODE_7_1	----------------------------------------------------------------------------------------------------------------------------------------VVKCRTC------------------------------------------------------------------------------------------------------------------------------------------------------------------------------------------------------------------AWSPPGDHPVGCGMYLTVK-D-GKVVDVEGDPDHP-ITQGR----L…
	Peptococcaceae_bacterium_DCMF__complete_genome_	------------------------------------------------------------------------------------------------------------------------MKGSVIIVSWKYEKDGYTVVKTC------------------------------------------------------------------------------------------------------------------------------------------------------------------------------------------------------------------AWSPPGDHPVGCGLRLYVK-D-GKLVKVEGDPAHP-ITNGR----L…
	Desulfitobacterium_metallireducens_DSM_15288__complete_genome_	-----------------------------------------------------------------------------------------------------------------------------MQKEWAQQEDGEYVVRTC------------------------------------------------------------------------------------------------------------------------------------------------------------------------------------------------------------------GWSPPGDHPVGCGMKLHVK-D-GKLVKVEGDPENP-ITQGR----L…
	Geobacter_lovleyi_SZ__complete_genome_	----------------------------------------------------------------------------------------------------------------------------MKKEWKVQNEDGSYTVRTC------------------------------------------------------------------------------------------------------------------------------------------------------------------------------------------------------------------GWSPPGDHPVGCGMKLHVK-N-GKLVKVEGDPEHP-ITNGR----L…
	3C_NODE_2_4	------------------------------------------------------------------------------------------------------------------------FDPQIYKKDWQYQEGDLTVTRTC------------------------------------------------------------------------------------------------------------------------------------------------------------------------------------------------------------------QWSAPGCH-QGCSILFYTD-KEGKLVKVEGDPNSP-VTDGR----L…
	3C_NODE_2_5	-----------------------------------------------------------------------------------------------------------------------------HPKPFQYEEDGMVVTRTS------------------------------------------------------------------------------------------------------------------------------------------------------------------------------------------------------------------VWSAPGCH-EGCGVLVYSDKETGKFIKCEGDPDDP-YNRGA----L…
	28C_NODE_10_2	---------------------------------------------------------------------------------------------------------------------------------------------------------------------------------------------------------------------------------------------------------------------------------------------------------------------------------------------------------------------------------------------------------------…
	3C_NODE_4_9	---------------------------------------------------------------------------------------------------------------------------------------------------------------------------------------------------------------------------------------------------------------------------------------------------------------------------------------------------------------------------------------------------------------…
	3C_NODE_7_3	---------------------------------------------------------------------------------------------------------------------------------------------------------------------------------------------------------------------------------------------------------------------------------------------------------------------------------------------------------------------------------------------------------------…
	28C_NODE_4_9	----------------------------------------------------------------------------------------------------------------------------------QWEEDGFTVTRTY------------------------------------------------------------------------------------------------------------------------------------------------------------------------------------------------------------------NYTYPGCH-DSCGVLLYVK-D-GVLDHVEGDPLDP-CVNGK----L…
	3C_NODE_4_6	-----------------------------------------------------------------------------------------------------------------------------------WEEDGYTVTRTY------------------------------------------------------------------------------------------------------------------------------------------------------------------------------------------------------------------HYSPPGCH-TSCGILLYEK-D-GKVRRVEGDPLDP-CTNGK----L…
	28C_NODE_4_7	-----------------------------------------------------------------------------------------------------------------------------HDREWQWEEDGYTVTRTY------------------------------------------------------------------------------------------------------------------------------------------------------------------------------------------------------------------HYSPPGCH-TSCGILLYEK-D-GKVERVEGDPLDP-CTNGK----L…
	28C_NODE_18_2	----------------------------------------------------------------------------------------------------------------------------------RWEEDGYEVTRTY------------------------------------------------------------------------------------------------------------------------------------------------------------------------------------------------------------------PYSAPGCH-NSCGLLYYTK-D-GKLERVEGDPLDP-FAGGK----L…
	3C_NODE_4_10	----------------------------------------------------------------------------------------------------------------------------------QWEEDGYTVTRTY------------------------------------------------------------------------------------------------------------------------------------------------------------------------------------------------------------------TYSAPGCH-DSCGVLMYTK-D-GKLERVEGDPLDP-CANGR----L…
	Desulfobacula_toluolica_Tol2_complete_genome_	-----------------------------------------------------------------------------------------------------------------------------------MGSKNIDIVRTT-----------------------------------------------------------------------------------------------------------------------------------------------------------------------------------------------------------------TWSAGPGCH-GGCGVLAHIK-D-GELIKIEGDPDHP-WNQGR----L…
	28C_NODE_4_13	---------------------------------------------------------------------------------------------------------------------------------LHTRKDGETVTRTS------------------------------------------------------------------------------------------------------------------------------------------------------------------------------------------------------------------AWTAPGCH-NGCGIKIHTD-DQGNVTKIEGDEATP-FNQGR----L…
	'Lachnoclostridium_sp._YL32__complete_genome_'	--------------------------------------------------------------------------------------------------------------------MDETANKNETKSPWQWYENDLKVTRSV------------------------------------------------------------------------------------------------------------------------------------------------------------------------------------------------------------------FWTGPGCH-EGCGVLFYTD-SEGKLVKVEGDPDNN-FNQGR----L…
	3C_NODE_5	------------------------------------------------------------------------------------------------------------------MAEKRDYTTVEHKKPYRYEEDGLHVTRGC------------------------------------------------------------------------------------------------------------------------------------------------------------------------------------------------------------------GWSAPGCH-LGCGVLLYTD-DDGRLVKVEGDPENP-FNQGR----L…
	28C_NODE_4_14	----------------------------------------------------------------------------------------------------------------------NGYHLVEHEKPFRYDENGLHVTRGS------------------------------------------------------------------------------------------------------------------------------------------------------------------------------------------------------------------AWSGPGCH-IGCGVLLYTD-DDGKLVKVEGDPENP-YNKGR----L…
	3C_NODE_2_7	-----------------------------------------------------------------------------------------------------------------------DYQFVEHENPYTYRDGDLTVTRGS------------------------------------------------------------------------------------------------------------------------------------------------------------------------------------------------------------------AWSGPGCH-LGCGVLLYTN-DEGDLVKVEGDPENP-FNEGR----L…
	RC22A_NODE_5	-----------------------------------------------------------------------------------------------------------------------------YEKPWRYEEDGLTVTRGS------------------------------------------------------------------------------------------------------------------------------------------------------------------------------------------------------------------AWSGPGCH-LGCGVLLHTD-KDGKLVKCEGDPENP-FNQGR----L…
	3C_NODE_17_2	----------------------------------------------------------------------------------------------------------------------KDYRLVEHEKPWKYKEDDYTVTRGS------------------------------------------------------------------------------------------------------------------------------------------------------------------------------------------------------------------AWTGPGCH-EGCGVLLYTD-DDGKLVKVEGDPENP-FNQGR----L…
	28C_NODE_4_15	-----------------------------------------------------------------------------------------------------------------------DYQFVDHEKPWRYQEGDLTVTRGS------------------------------------------------------------------------------------------------------------------------------------------------------------------------------------------------------------------AWSGPGCH-DGCGVLLYTDKD-GKLVKCEGDPENP-YNGGR----L…
	28C_NODE_4_16	-------------------------------------------------------------------------------------------------------------------------------KPWRYEEDGLTVTRGS------------------------------------------------------------------------------------------------------------------------------------------------------------------------------------------------------------------AWSGPGCH-LGCGVKLYTD-EEGALVKVEGDRENP-FNQGR----L…
	28C_NODE_3_3	-------------------------------------------------------------------------------------------------------------------------------KPFRYEDEGLTVTRGS------------------------------------------------------------------------------------------------------------------------------------------------------------------------------------------------------------------AWSGPGCH-LGCGVLLYTD-ENDKLVKVEGDPENP-YNQGR----L…
	3C_NODE_2_8	-----------------------------------------------------------------------------------------------------------------------EYRTVQHDKPFQYEEGGYQVTRGC------------------------------------------------------------------------------------------------------------------------------------------------------------------------------------------------------------------AWTGPGCH-LGCGVIMYQDAD-GKLAKCEGDPEDP-WTNGR----L…
	28C_NODE_2_10	-----------------------------------------------------------------------------------------------------------------------EYRVVQHDKPFHYQEGGFDVTRGC------------------------------------------------------------------------------------------------------------------------------------------------------------------------------------------------------------------AWTGPGCH-LGCGVIMYTD-DEGKLAKCEGDPEDP-WTNGR----L…
	3C_NODE_1_6	-----------------------------------------------------------------------------------------------------------------------------HEKPWRYEEGEYTVTRGS------------------------------------------------------------------------------------------------------------------------------------------------------------------------------------------------------------------AWSGPGCH-LGCGVLMYTDKD-GKLVKVEGDPENP-MTEGR----L…
	28C_NODE_1_8	-----------------------------------------------------------------------------------------------------------------------------HEKPWRYEEGEYTVTRGS------------------------------------------------------------------------------------------------------------------------------------------------------------------------------------------------------------------AWSGPGCH-LGCGVLLYTD-KEGKLVKVEGDPENP-MTEGR----L…
	3C_NODE_4_14	------------------------------------------------------------------------------------------------------------------MEYNNEYNLDLYPKKLHWKEGDLTATRTT------------------------------------------------------------------------------------------------------------------------------------------------------------------------------------------------------------------MWSGPGCH-EGCQVIFYTD-DDGKLVKVEGDPNSP-FNQGR----L…
	28C_NODE_4_12	------------------------------------------------------------------------------------------------------------------MEYNNEYNMDLYPKKLHWKEGDLTATRTT------------------------------------------------------------------------------------------------------------------------------------------------------------------------------------------------------------------MWSGPGCH-EGCQVIFYTD-DDGKLVKVEGDPNSP-FNQGR----L…
	28C_NODE_1_7	---------------------------------------------------------------------------------------------------------------------------------------------------------------------------------------------------------------------------------------------------------------------------------------------------------------------------------------------------------------------------------------------------------------…
	28C_NODE_2_7	---------------------------------------------------------------------------------------------------------------------------------------------------------------------------------------------------------------------------------------------------------------------------------------------------------------------------------------------------------------------------------------------------------------…
	Desulfitobacterium_hafniense_DCB_2__complete_genome_	--------------------------------------------------------------------------------------------------------------------MINKYSKDLYKEDWRWQEGEYEVTRTS------------------------------------------------------------------------------------------------------------------------------------------------------------------------------------------------------------------VWTGPGCH-NGCGVLCYTK-D-GKLEKIEGDPNFS-YNQGR----L…
	RC22A_NODE_26_1	----------------------------------------------------------------------------------------------------------------------NEYNHDLYKTDWRWFENGYEVTRTS------------------------------------------------------------------------------------------------------------------------------------------------------------------------------------------------------------------VWTGPGCH-NGCGVLTYVK-D-GKLEKIEGDPNFG-YNQGR----L…
	RC22A_NODE_26_2	---------------------------------------------------------------------------------------------------------------------------------------------------------------------------------------------------------------------------------------------------------------------------------------------------------------------------------------------------------------------------------------------------------------…
	28C_NODE_1_4	----------------------------------------------------------------------------------------------------------------------NEYNHDLYKTDWRWYEDGYEVTRTS------------------------------------------------------------------------------------------------------------------------------------------------------------------------------------------------------------------VWTGPGCH-NGCGVLTYVK-D-GKLEKIEGDPNFG-YNQGR----L…
	28C_NODE_1_5	---------------------------------------------------------------------------------------------------------------------------------------------------------------------------------------------------------------------------------------------------------------------------------------------------------------------------------------------------------------------------------------------------------------…
	Desulfitobacterium_hafniense_Y51_DNA__complete_genome_	----------------------------------------------------------------------------------------------------------------------------MSNKEWQWQEGEYTVTRST------------------------------------------------------------------------------------------------------------------------------------------------------------------------------------------------------------------HWSGPGCH-DGCGLLYYTK-D-GKLIKVEGDLDNP-YNMGR----L…
	3C_NODE_1_4	----------------------------------------------------------------------------------------------------------------------------------QWQDGEYTVTRTT------------------------------------------------------------------------------------------------------------------------------------------------------------------------------------------------------------------AWSGPGCH-DGCGVLYYTK-D-GKLEKVEGDPDNP-FNQGA----L…
	28C_NODE_2_8	----------------------------------------------------------------------------------------------------------------------------------QWQDGDYTVTRTT------------------------------------------------------------------------------------------------------------------------------------------------------------------------------------------------------------------AWSGPGCH-DGCGVLYYTK-N-GKLEKVEGDPDNP-FNQGT----L…
	3C_NODE_1_5	-------------------------------------------------------------------------------------------------------------------MDQANSYYEAHKGEVEWRDGDYTVTRTT------------------------------------------------------------------------------------------------------------------------------------------------------------------------------------------------------------------VWSGPGCH-DGCGVLYYTK-D-GKLEKVEGDPDCP-FNQGT----L…
	28C_NODE_2_9	--------------------------------------------------------------------------------------------------------------------------------QVEWQDGDYTVTRTT------------------------------------------------------------------------------------------------------------------------------------------------------------------------------------------------------------------VWSGPGCH-DGCGVLYYTK-D-GKLEKVEGDPDCA-YNQGT----L…
	Shewanella_woodyi_ATCC_51908__complete_genome_	KLLNFTPQSGQHCETTTIRNMLAHEGAHLSEAMLFGLGEGLDFQHWVSQQPTAIPPILSGRVEPGRITHNLSKHLELDFNETVTESPSVALKHIESILNDGQVPGLKVDIYYLDYFTSNRHFAAHYLSLYGLEKERAYVVDTCQQGGANQLPIESLSHARDSQKGFMPSRNLSIHLASLSDLSLQFSEGVISSQTTQVLTQAIKNVATNLLQERGPLCGIQGLHTTAKEISNWHQHFDNPQESVASVGNFLRFAGTGGANFRLIYKAFLSECIDYLDCSIIKNSDSIFELIVAQWDSTIDHLLAFSNSGIEADLMKASQSFYEVANLEHEAMLQLINVENTPTRVAVSPIKDEKTICRMCH-GGCGAIVTME-N-GIPKAIRGDSSNP-ISEGY----F…
	Streptomyces_tirandamycinicus_strain_HNM0039_chromosome__complete_genome_	-------------------------------------------------------------------------------------------------------------------------------------------MKSV---------------------------------------------------------------------------------------------------------------------------------------------------------------------------------------------------------------------CRMCH-GGCGAVVELV-D-GVPTGIHGDPDNP-TSEGY----F…
	Streptomyces_zelensis_strain_NRRL_11183_hypothetical_protein__beta_lactamase__and_isochorismatase_genes__complete_cds__CC_1065_biosynthetic_gene_cluster__complete_sequence__and_urea_transporter_and_urease_genes__complete_cds_	-----------------------------------------------------------------------------------------------------------------------------------MGDVHTTTVRTV---------------------------------------------------------------------------------------------------------------------------------------------------------------------------------------------------------------------CRMCH-GGCGALVELT-D-GVPTAITGDPDNP-TSEGY----F…
	'Streptomyces_hygroscopicus_subsp._jinggangensis_5008__complete_genome_'	-----------------------------------------------------------------------------------------------------------------------------MTEPEVTTLVEDGVHRTV---------------------------------------------------------------------------------------------------------------------------------------------------------------------------------------------------------------------CRMCH-GGCGALVDVR-G-GRLTRVEGDPDNP-NNRGF----L…
	'Streptomyces_sp._TP_A2060_yatakemycin_biosynthesis_gene_cluster__complete_sequence_'	-------------------------------------------------------------------------------------------------------------------------------------------MPTV---------------------------------------------------------------------------------------------------------------------------------------------------------------------------------------------------------------------CRMCH-GGCGALVTVD-G-DRAVSITGHPGNP-NNAGF----L…
	Desulfomonile_tiedjei_DSM_6799__complete_genome_	------------------------------------------------------------------------------------------------------------------------------------MKSSSRIVKSS---------------------------------------------------------------------------------------------------------------------------------------------------------------------------------------------------------------------CRGCH-GVCQVLVHLD-G-DKIVRVSGDPDSP-TSRGF----I…
	Archaeoglobus_fulgidus_DSM_8774__complete_genome_	--------------------------------------------------------------------------------------------------------------------------------------MSEHVVKTT---------------------------------------------------------------------------------------------------------------------------------------------------------------------------------------------------------------------CKSCH-GGCRVLVKVK-S-GKIVHIEGDPSS--LTRGT----M…
	Thauera_aromatica_strain_AR1_3_5_dihydroxybenzoate_anaerobic_degradation_pathways_gene_cluster__partial_sequence_	-----------------------------------------------------------------------------------------------------------------------MNQAVLEGARAAQAGAGTRVLKSV---------------------------------------------------------------------------------------------------------------------------------------------------------------------------------------------------------------------CRSCH-GGCGTLLHVR-D-GELIKVEGDPDSP-LNRGR----L…
	Kuenenia_stuttgartiensis_genome_fragment_KUST_C__3_of_5__	--------------------------------------------------------------------------------------------------------------MRPKAALGVPWFYSFIPTSPAWRVMEITLTDNI--------------------------------------------------------------------------------------------------------------------------------------------------------------------------------------------------------------EKTYKSICRICH-GGCGVIVSVQ-N-GKVVKVKGDPASP-MNKGW----M…
	Marichromatium_purpuratum_984__complete_genome_	---------------------------------------------------------------------------------------------------------------------------------------MRRTQRSV---------------------------------------------------------------------------------------------------------------------------------------------------------------------------------------------------------------------CRICH-GGCGALVTVE-D-GRVVKVVGDRDSP-MNQGW----M…
	'Desulfovibrio_gigas_DSM_1382_=_ATCC_19364_genome_'	--------------------------------------------------------------------------------------------------------------------------------------MPAEIVRSA--------------------------------------------------------------------------------------------------------------------------------------------------------------------------------------------------------------------ICRNCH-GGCAVHLHLE-D-GRLRRVVPRKGSP-FNCGR----M…
	Desulfovibrio_magneticus_RS_1_DNA__complete_genome_	---------------------------------------------------------------------------------------------------------------------------------------MPTNHPSI---------------------------------------------------------------------------------------------------------------------------------------------------------------------------------------------------------------------CRGCH-GGCAAWVTVD-G-GRVVRVRPRAGSP-FNLGH----M…
;
end;
begin trees;
	tree tree_1 = [&U] [&branchAttributeNames={"FastTree support value"}]((3C_NODE_6:0.03777000000000008,28C_NODE_3_1:0.0347599999999999)[&"FastTree support value"=1.0]:1.21684,(((Amycolatopsis_mediterranei_RB__complete_genome_:0.09690999999999983,'Amycolatopsis_sp._AA4_chromosome__complete_genome_':0.11832999999999982)[&"FastTree support value"=1.0]:0.32371000000000016,((Pandoraea_oxalativorans_stra…
end;
