# Supplementary material for: A widely distributed metalloenzyme class enables gut microbial metabolism of host- and diet-derived catechols
Source: eLife. 2020 Feb 18;9:e50845. doi: 10.7554/eLife.50845 (PMC7028382; doi:10.7554/eLife.50845)
Supplement: Figure 7—source data 1. [file elife-50845-fig7-data1.txt]

>Geobacter sp. DSM 9736 genome assembly, chromosome: I 
--------------------------------------------------------------------------------------------------------------------------------------------------------------------------------------------------------------------------------------------------------------------------------------------------------------------------------------------------------------------------------------------------------------------------------------------------------------------------------------------------------MTNHWI---------------------------------------------------------------------------DLKNSDVILAIGCNPAENHP---ISFKWIE--EAMD-N---GASLISVDPRYTRTSSK-ADIYAQVRPGTDIAFLGGLINYALEK-GMIHEEYVREYTNASFIVNDTYSFQ-----DGMFCSFDDAEKSYDPKSWGYALDGTGKPRRDPSLRDQNCV-----------------------------------------------------------------------------------------------YQLMKKHYSR----YDIETVCSTTGTRMEDYLKVARAFCGTGRADKSGT-------ILYAM-GITQST-HGSQNVRAVALLQMLLGNIGIAGG--GVNAL-------RGES---NVQ--------------------------------------GSTDYGL--------------LFHILP-----------GYLKS---PEFDNTDLKTYVEKWTPKTKDPK--------------SANWW------------------GNTPKYITSLL--KAWYGDDATPENGFCYEYLPKRMGNYNYVKVMEKMGKGEIEGLVCMGMNPAV--GGPDSVKAREA--LG-K-LKWLVTADLWETETSIFWKRPGVDPKSIQTEVFMLPACSSVEKEGSISNSGRWAQW------RYAAVHPLG-----DSKSDLWIIDQFHRRL--------KALYTRQGGAFPEPITRL-----SW------SYGNGHEPDVHLVA---KEINGYFTRDI-EIKEKDKILSFRKGDQVPMFKYLQDDGSTTSGCWIY--------------CGSYTNDGNQMARRDQSDPTGLGLFPKWSWCWPVNRRIIYNRASVNPKGE------------------------PFNPNRPLLAWN-GLEKKWQGDVP-------------DGPWPPMADDKEGKYPFIMIPEGHGRLYALDMKDGPFPEHYEPVESP----ARNLLSRVQTNPVVKLPKDVSSDT------SKF----------PYIGST-YRVTEHWQAGAMTRSLP-WLVELVPDMFVELSETLAKKKGIRQGDKVRVSTE--RG-----SIEAVALVTSRL-KPFEVDGNLVEQVGMPWHF-----------------------------------------------GYAGLATGDSGNVL-TPSVG--CANTGIPEFK-AFLCNIEKGGRKG---------------------------------------------------------------------------------------------------------------------------------------------------------------------------------------------------------------------------------------------------------------------------------------------------------------------------------------------------------------------------------------------------------------------------------------
>28C-NODE_9 1
---------------------------------------------------------------------------------------------------------------------------------------------------------------------------------------------------------------------------------------------------------------------------------------------------------------------------------------------------------------------------------------------------------K----ACVR---GRSYRKWQYHPD----RLQHPMKRV-GKRGE-NKFEQISWDEAIDYIVSENERLLKE-------HGPLTRYINIG--TG----DTGGTI----------VRANLAARFCDATGGHVGNYNSVSMGNTGTATPYMFGVASSGSSLP-------------------SLKDTKLVILWGHNPAETIF--GLSNYYFR-QMKEN-----GCKFIVIDPRNSNTAVELADEWIPILPTTDNALMDAMAYVIVTE-GLHDQEFLDTFVVG-----------------------------------------------------------------------------------------------------------------------------------------FDEAHLPEGVEANQSYQAYLTGAADGVE-KTPEWAEPICKVPADTIRRIAREYATT----KPAA-------LIEGW-GPQRHV-CGERTALGGGMLACLTGNVGVEGG----WAG-------AYNG------------------------------------------FTRKSPVGM----------------APLP-----------DSVDF---K-TVNVP------------------------------MSSGW-------------------IDAIDDYTTMTKET-----GLT-GADKLEY-P-------------------VKMLWNIASDFMM-ASNPDINRVRAI-LEDESKVECIITSDVLMT------------PTA-QWSDIVLPACTCFERWNVGATWNNGDYFIL----SQKLCEPLG-----EARSEYDWLAECADRM-----------GVKDV---------------FT---------------------GGKTEEEWVRYIV----------------EET-------AKKYPEDDLPD--------------FDTMVKE-------GVAYFKKEE------------PRVAFQKQIEDPKN--------------------NP---FETDSGKIELFSKKLYDMKN-----------------PDIPA-------------------------------TPHYVPVAEGP----GGELA-------------------------GAY----------PLQLI-GWKTKARDNS--SYFTHP-WLQQTQ-DTELWINPIDAEARGIADGDEVKVLND--RG-----AMKIPAKVTTRI-VPGCV------AAPTGSWYSP-------------------------------------------------------------------DAEGVD---------------------------------------------------------------------------------------------------------------------------------------------------------------------------------------------------------------------------------------------------------------------------------------------------------------------------------------------------------------------------------------------------------------------------------------------------------
>DmsA Ecoli
--------------------------------------------------------------------------------MKTKIPDAVLAAEVSRRGLVKTTAIGGLAMASSALTLPFSRIAHAVDSAIPTKSDEKVIWSAC---------------------------------------------------------------------------------------------------------------------------------------------------------------------------------------------------------------------TVNCG-SRCPLRMHVV-D-GEIKYVETDNTGDDNYDGLHQVRACLR---GRSMRRRVYNPD----RLKYPMKRV-GARGE-GKFERISWEEAYDIIATNMQRLIKE-------YGNESIYLNYGTGTLGGTMTRSWPP-------------GNTLVARLMNCCGGYLNHYGDYSSAQIAEGLNYTYGGWADGNS-----------------PSDIENSKLVVLFGNNPGETRMSGGGVTYYLEQARQKS-----NARMIIIDPRYTDTGAGREDEWIPIRPGTDAALVNGLAYVMITE-NLVDQAFLDKYCVG-----------------------------------------------------------------------------------------------------------------------------------------YDEKTLPASAPKNGHYKAYILGEGPDGVAKTPEWASQITGVPADKIIKLAREIGST----KPAF-------ISQGW-GPQRHA-NGEIATRAISMLAILTGNVGINGG----NSG-------AREG---------------------------------------------SYSLPF------------------VR-----------MPTLE---N-PIQTS----ISMFM---------------------WTDAI----------------ERGPEMTALRDGVRGKD-----KLD-------V-P-------------------IKMIWNYAGNCLI-NQHSEINRTHEI-LQDDKKCELIVVIDCHMT------------SSA-KYADILLPDCTASEQMDFALDASCGNMSYVIF--NDQVIKPRF-----ECKTIYEMTSELAKRL-----------GVEQ----------------QF--------------------TEGRTQEEWMRHLY-------------------------AQSREAIPELPT--------------FEEFRKQG------IFKKRDPQG------------HHVAYKAFREDPQA--------------------NP---LTTPSGKIEIYS-QALADIAATWELPEGDV-------IDP---------------------------------LPIYTPGFES---YQDPLN--------------------------KQY----------PLQLT-GFHYKSRVHS--TYGNVD--VLKAACRQEMWINPLDAQKRGIHNGDKVRIFND--RG-----EVHIEAKVTPRM-MPGVV------ALGEGAWY--------------------------------------------DPDAKRVDKGGCINVLT-TQRP---SPLAKGNPSH-TNLVQVEKV-------------------------------------------------------------------------------------------------------------------------------------------------------------------------------------------------------------------------------------------------------------------------------------------------------------------------------------------------------------------------------------------------------------------------------------------
>Janthinobacterium agaricidamnosum NBRC 102515 = DSM 9628, complete genome 
--------------------------------------------------------------------------------------------------------------------------------------MTSTVVRAT---------------------------------------------------------------------------------------------------------------------------------------------------------------------------------------------------------------------CPHDCPDTCALLVTVD-N-GVATEVKGDPDHP-TTAGV----LCTK---VARYTERTYHAE----RLLYPLRRI-GKKGE-GKFERISWDEALDTIAARLKAVAAR--------SPQAILPYSY--CGTMGLVQGESM---------SSRFFN--QLGASLLDRT-----ICATAGATGYRYTIG-ASIGTDLE-------------------QFQNAKLILIWGGNPIASNL-----HFWTRAQEAKRH----GAKLIAIDPYRSLTADK-CHQHIALLPGTDAALALGMMHVLIAE-DWIDHAYVADYTLG--------------------------------------------------------------------------------------------------------------------------------------------------------FEQLSQRAGE----WPPQRVAEVCGITAQEVVGLARLYGQTVKDGEGAA-------IRANY-GLQRVR-GGGMSVRNIACLPALVGAWRHPAG----GIQ-------LSTS--------------------------------------------GSFPVNR-------------------------------AALQR---PDLLKNKPR---------------------------------------------------TINMSTIGDDLLRES-----SSA-------FGP------------------KVEAVIVYNSNPLA--VAPDSSKVEQG-FAR-E-DLFTVVMEHFQT------------DTV-DYADIVLPATTQLEHVDAHLAYGHLYMMA-----NNAAVTPMG-----EAKPNTEVFRLLAERM-----------GFDDP---------------CF-----------------------KESDDALAAQA-------------------------FDAGHPRAVHFD--------------WESLKRS-------GWQKLAM--------------PDAPFARG----------------------------G--FATPSGKCEFYS-AAMAADG-----------------LDP---------------------------------LPAYIPPYESS--ASNPVLA-------------------------AKY----------PLAMIS-PPARNFMNS--TFVNVK-SLRSAEGEPHLDMHPEDSAARGIGPGDMVRIFND--RG-----SFVAKARVTDKA-RRGLV------VGLSVWWKKL------------------------------------------------ASDGKNANQVT----SQRLTDMGRAPTFY-DTLVQVEKAT------------------------------------------------------------------------------------------------------------------------------------------------------------------------------------------------------------------------------------------------------------------------------------------------------------------------------------------------------------------------------------------------------------------------------------------
>Azoarcus sp. DN11 chromosome, complete genome 
-----------------------------------------------------------------------------------------------------------------------------------MSNAVSKVVRAA---------------------------------------------------------------------------------------------------------------------------------------------------------------------------------------------------------------------CPHDCPDTCAMEVTVE-D-GRAVKIRGADDLP-FTNGA----LCTK---VAHYLERVYSDQ----RLRHPMKRV-GRKGE-GRFERISWDEALDTIAEKFAAIAAD--------DPRAILPYSY--AGTMGLVQGESM---------DRRFFH--RLGASLLDRT-----ICASAGAAGWKATMGASVGMDPEA--------------------IVDAKLILIWGGNPVVSNL----HGWRYIQEAKRR-----GAKLVCIDPRRSPTAEK-CDLHLAPWPGTDGALALAMMQVLIAD-GLIDRDYITAHTVG--------------------------------------------------------------------------------------------------------------------------------------------------------FDALAERVKD----FTPEWAAPPTGLPAAAIRGLAREYGAT----KPAA-------IRLNY-GLNRCA-GGASVMRNIACLPALTGAWRHPAG----GAL-------LSTS--------------------------------------------GNFPVDQ---------------QALER-----------PDLYA---AHHARPP-R---------------------------------------------------TINMATLGDAL--LT----ADDP---------P-------------------IRALYVYNSNPVA--GLPNGTRVRES--FA-REDLFCVVHELFQT------------DTA-DYADILLPATSQLEHRDVHKAYGHLYALT-----NEPAIAPLG-----EAKPNSEVFRLLAARL-----------GFTDA---------------AL----------------------CESDDEITAQAF--------------------------NRRDNRALSLD--------------PATLRAK-------GWVRLNLPR------------PFAPFAQGN------------------------------FPTPSGKCEFRS-ESLARDG-----------------FDP---------------------------------LPNWVPPHESP--VSNPALA-------------------------ARY----------PLAMIS-PPARNFLNS--SFANLP-RFREQEGGPKLELHPDDAAQRGISAGERLRIFND--RG-----AFHAQAVVTERV-RPGVV------VCPSVWWRKL------------------------------------------------SGDGENANAVTSPAL----TDIGGGPTFY-DCLVEVAKA-------------------------------------------------------------------------------------------------------------------------------------------------------------------------------------------------------------------------------------------------------------------------------------------------------------------------------------------------------------------------------------------------------------------------------------------
>Azoarcus sp. CIB, complete genome 
-----------------------------------------------------------------------------------------------------------------------------------MSIAASKVVRAA--------------------------------------------------------------------------------------------------------------------------------------------------------------------------------------------------------------------CPHDCP-DTCAMEVTVE-D-GRAVKIRGADDLP-FTNGA----LCTK---VAHYLERVYSDQ----RLLHPMKRI-GRKGE-GRFVRISWDEALDTIAEKFAAIAAD--------DPRAILPYSY--AGTMGLVQGESM---------DRRFFH--RLGASLLDRT-----ICASAGAAGWKATMGASVGMDPEA--------------------IVDAKLILIWGGNPIVSNL--HGWRYILE--AKRR-----GAKLVCIDPWRSQTAEK-CDLHLAPWPGTDGALALAMMQVLIAD-GLIDRDYIDAHTFG--------------------------------------------------------------------------------------------------------------------------------------------------------FDALAERVKP----CTPEWAAPLTGLPADAIRDLAREYGGT----TPAA-------IRLNY-GLNRCA-GGAAVMRNIACLPALTGAWRHPAG----GAL-------LSTS--------------------------------------------GNFPVDQ---------------QALER-----------PELYT---AHHARAT-R---------------------------------------------------TINMATIGEAL--LT----ADDP---------P-------------------IRALYVYNSNPVA--VAPNGTRVREG-FMR-E-DLFCVVHELFQT------------DTA-DYADILLPATSQLEHRDVHKAYGHLYALT-----NEPAIAPLG-----EAKPNSEVFRLLAARL-----------GFTDA---------------AL----------------------SESDDEIAAQAF--------------------------RRRDNRALGLD--------------PETLRTR-------GWARLNLPR------------PFAPFAQGN------------------------------FPTPSGKCEFWS-ESLAQRG-----------------FDP---------------------------------LPNWVPPHESP--VSNPALA-------------------------ARY----------PLAMIS-PPARNFLNT--SFANLP-RFREQEGGPKLEIHPDDAARRGIAAGERLRIFNE--RG-----AFHAQAVVTERV-RPGLV------VCPSVWWRKL------------------------------------------------SGDGENANAVTSPAL----TDLGGGPTFY-DCLVEVGKA-------------------------------------------------------------------------------------------------------------------------------------------------------------------------------------------------------------------------------------------------------------------------------------------------------------------------------------------------------------------------------------------------------------------------------------------
>OB21GAM11-NODE_28 2
----------------------------------------------------------------------------------------------------------------------------------------------------------------------------------------------------------------------------------------------------------------------------------------------------------------------------------------------------------------------------------------------------------------------------------------------------------LSVEDQIPLIQNFVKYLQDE-----------------------------------------------------------------------------------------------------------------------NSPLMERY---------------------GNH------------------------------------------------------------------------------------------------------------------------------------------------------------------------------------------------------------------------------IPTDEEARIIAMRKGGDYKGSRSFPGL------------------------------------------------------------------KTP-----------------------------------------------------------------------------------FENNA---D-QISAE-R--FPLLR---------------------FWNSW-------------------TDASSIWDAI--RE----IDSP-------Y-K-------------------LYGGICMSGDFMN---QSNLLEAWDA-LTQ---LDFWVDINLWSC------------PNN-GTADYVFPCTHWLETNTGRVSQGAGGIFGA----GQRCVEPIG-----DVVFDPTFVVCLHKSM-----------GV------------------PF-----------------------NDRDPEYDEWL----------------------------------NLD--------------YHDFIQAG------GSV------------------GYEEQE---------------------------------YRVLKDATDWWK-------------------------------------------------------------TEEYPDGPDFP------QYA-------------------------AKF------------------QEEGWF-----------DCRKWHPERW---------------GTYRRWEMG--YR-----RQQAGYNLYAAV-DEKCA---------------------------------------------------------------FGTPTGKVEIW--------------------STICESYIGD------------------------------------------------------------------------------------------------------------------------------------------------------------------------------------------------------------------------------------------------------------------------------------------------------------------------------------------------------------------------------------------------------------------------------------------
>DSM16107-NODE_21 2
--------------------------------------------------------------------------------------------------------------------------------------------------------------------------------------------------------------------------------------------------------------------------------------------------------------------------------------------------------------------------------------------------------------------------------------------------------------------------------------------------TA---------------------------------------------------------------------------------------------------------------------------------------------------------------------------------------------------------------------------------------------------------------------------------------------------------------------------------------------------------------WPPLKTS----------------------------------------------------------------------------------------------------------------------------------------------------------------------------YESNA---K-QISAD-R--FPLLR---------------------YWNRW-------------------ADSAAIWDSINGID------TP-------Y-Q-------------------IHGGVCMSGDFMN---ESNLLEAWEA-LTR---LDFWVDFNLWSC------------PNN-GCADIVFPVLHWLEVNTGRVSQGAGGIFGA----GQRCVEPMG-----DCIFDPVAVICLYKAM-----------GV------------------VW-------------------NNRDPEYDEWNNLDYNEFVQMGGSVGYEEQEYRVLKDATDWWKTEEFPEGPD--------------FPQYAAKFQEEGWFDCRTWHPERWG----------TYRRWEMGYRRQQGGYNLYAAVDE----------KCA--FMTPTAKVEIWS-TICETYIPDGAATFASTNV-----VDPNVPDIDK--------------------------FPHWVEPKNSK--VANPEYYDAALVDQIKTTDAYINDNYRGDHLVEDYKAALTQYPDNAFTMTTGSRQPVYFHS--EHRQLP-WCRELWPSPRVEINPNDAARMGLEQGQWVWIRTP--WG-----AVREVVDLYYGI-KEGTI------NANHAWWYPE------------------------------------------VDTASHAFELVNINCTM-DKYAQ--CWICGASQLR-GAPALIYPATAENSPFGNPVPCD-PQGNPVITNANDPRLKEWL---------------------------------------------------------------------------------------------------------------------------------------------------------------------------------------------------------------------------------------------------------------------------------------------------------------------------------------------------------------------------------------------------------
>HGA1-NODE_15 2
------------------------------------------------------------------------------------------------------------------------------------------------------------------------------------------------------------------------------------------------------------------------------------------------------------------------------------------------------------------------------------------------------------------------------------------------------------------------------------------------------------------------------------------------------------------------------------------------------------------------------------------------------------------------------------------------------------------------------------------------------------------------------------------------------------------------------------------------------------------------------------------------------------------------------------------------------------------------------------------------------------------------------------------------------NEK-------QISAE-R--FPLLR---------------------YWNRW-------------------ADSAAIWDSINGID------TP-------Y-Q-------------------IHGGVCMSGDFMN---ESNLLEAWEA-LTR---LDFWLDFNLWSC------------PNN-GCADIVIPVLHWLEVNTGRVSQGAGGIFGA----GQRCVEPMG-----DCIYDPVAVICLYKAM-----------GV------------------VW-------------------NNRDPEYDEWNNLDYHDFVQMGGNVGYEEQEYRVLKDATDWWKTEEYPDGPD--------------FPQYAAKFQEEGWFDCRKWHPERWG----------TYRRWEMGYRRQQGGYNLYAAIDE----------KCG--FMTPTAKVEVWS-TIAETYIPDGAATFASTNT-----VDPNIPDIDK--------------------------FPHWVEPKNSR--VSNPEYFDASLVDQIKTSDAYINDNYQGDHLVEEYKEALTAHPDSAFIMTTGSRQPVYFHS--EHRQLP-WCRELWPSPRLEMNPNDAARLGLEQGQWIWIRSP--WG-----AIREVVDLYYGI-KEGTV------NANHAWWYPE------------------------------------------IDTASHGFELVNINCTM-DKYAQ--CWICGASQLR-GVPVLVYPATPENSPHGNPVPCD-PQGNPVITNANDPRLKEWL---------------------------------------------------------------------------------------------------------------------------------------------------------------------------------------------------------------------------------------------------------------------------------------------------------------------------------------------------------------------------------------------------------
>11c-NODE_14 2
------------------------------------------------------------------------------------------------------------------------------------------------------------------------------------------------------------------------------------------------------------------------------------------------------------------------------------------------------------------------------------------------------------------------------------------------------------------------------------------------------------------------------------------------------------------------------------------------------------------------------------------------------------------------------------------------------------------------------------------------------------------------------------------------------------------------------------------------------------------------------------------------------------------------------------------------------------------------------------------------------------------------------------------------------NEK-------QISAE-R--FPLLR---------------------YWNRW-------------------ADSAAIWDSINGID------TP-------Y-Q-------------------IHGGVCMSGDFMN---ESNLLEAWEA-LTR---LDFWLDFNLWSC------------PNN-GCADIVIPVLHWLEVNTGRVSQGAGGIFGA----GQRCVEPMG-----DCIYDPVAVICLYKAM-----------GV------------------VW-------------------NNRDPEYDEWNNLDYRDFVQMGGSVGYEEQEYRVLKDATDWWKTEEFPDGPD--------------FPQYAAKFQEEGWFDCRKWHPERWG----------TYRRWEMGYRRQQGGYNLYAAIDE----------KCG--FMTPTAKVEVWS-TIAETYIPDGAATFASTNT-----VDPNIPDIDK--------------------------FPHWVEPKNSR--VSNPEYFDASLVDQIKTSDAYINDNYQGDHLVEEYKEALTAHPDSAFIMTTGSRQPVYFHS--EHRQLP-WCRELWPSPRLEMNPNDAARLGLEQGQWIWIRSP--WG-----AIREVVDLYYGI-KEGTV------NANHAWWYPE------------------------------------------IDTASHGFELVNINCTM-DKYAQ--CWICGASQLR-GVPVLVYPATPENSPHGNPVPCD-PQGNPVITNANDPRLKEWL---------------------------------------------------------------------------------------------------------------------------------------------------------------------------------------------------------------------------------------------------------------------------------------------------------------------------------------------------------------------------------------------------------
>CC75D52-NODE_5 2
-------------------------------------------------------------------------------------------------------------------------------------------------------------------------------------------------------------------------------------------------------------------------------------------------------------------------------------------------------------------------------------N------------------------------------------------------------------------------------------------------------------------------------------------------------------------------------------------------------------------------------------------------------------------------------------------------------------------------------------------------------------------------------------------------------------------------------------------------------------------------------------------------------------------------------------------------------------------------------------------------------------------------------------------------------------------EKQISAE-R--FPLLR---------------------YWNRW-------------------ADSAAIWDSINGID------TP-------Y-Q-------------------IHGGVCMSGDFMN---ESNLLEAWEA-LTR---LDFWLDFNLWSC------------PNN-GCADIVIPVLHWLEVNTGRVSQGAGGIFGA----GQRCVEPMG-----DCIYDPVAVICLYKAM-----------GV------------------VW-------------------NNRDPEYDEWNNLDYRDFVQMGGNVGYEEQEYRVLKDATDWWKTEEFPDGPD--------------FPQYAAKFQEEGWFDCRKWHPERWG----------TYRRWEMGYRRQQGGYNLYAAIDE----------KCG--FMTPTAKVEVWS-TIAETYIPDGAATFASTNT-----VDPNIPDIDK--------------------------FPHWVEPKNSR--VSNPEYFDASLVDQIKTSDAYINDNYQGDHLVEEYKEALTAHPDSAFIMTTGSRQPVYFHS--EHRQLP-WCRELWPSPRLEMNPNDAARLGLEQGQWIWIRSP--WG-----AIREVVDLYYGI-KEGTV------NANHAWWYPE------------------------------------------IDTASHGFELVNINCTM-DKYAQ--CWICGASQLR-GVPVLVYPATPENSPHGNPVPCD-PQGNPVITNANDPRLKEWL---------------------------------------------------------------------------------------------------------------------------------------------------------------------------------------------------------------------------------------------------------------------------------------------------------------------------------------------------------------------------------------------------------
>DSM16107-NODE_33 4
--------------------------------------------------------------------------------------------MGQLTLTRRSFMKTMAVTGAAASLATVAEPMQALGETVSATAGEVKRIRSC---------------------------------------------------------------------------------------------------------------------------------------------------------------------------------------------------------------------CRACGKVECGVWVTVQ-D-GKVIKVEGDESAP-QSRGH----CCSK---SQSSVQALYHPD----RLRFPVKRTNPKGEDDPGWVRITLDEAFELCGEKLSEIKAK-------YGGESIFVMCG--TS---RVWSLGP----------YQGMK-QLFGTPNAHLA---YQVCKGPRHFGGILTDEMGSPWMEVE---------------------AEPSVYVQWGTACEYSNY-DSTNRTVTD--VAHR-----ATKHIVVDPRMTPLGKE-ADIWLPLRPGTDGALALSWLNWIIEN-EAYDDTMVRRWSNATFLFVEDKPWLTEGWLAEGNGGVEMKTRLLTEADLKEDGKYQRFMVWDEANERLTYWDAELSRWEGEEHRIPTTGTWIEHPYKPLVADAWLPD-------QSSFADPATEPDRFPDGSEECNPKGLPKKPALLPGAVEVTLRDGSVHQARTVWDAFHEMTST----YSMEKTEEITGVPADRSEEAVRTWTTRVNPLHGNG------GLHFQL-ATDQNG-NSIQNIRALQIMSCITGNSDEPAG----NRGSSKAQFDGNPGRSNMQAGAPYGDAAKTWEGRDVDLEGLAKKMQDFVQYLIDNDSPLAERYGNKVPTDAEALVIAKRMGGAFRTSQAWPNPTTVFERQA---N-EVDAE-R--FPLNR---------------------YWARW-------------------ADANTIWDGC--LD----NNVP-------Y-Q-------------------LHAGVCQSGDFMN---MGNIDVAWEA-LTK---LDFFTDINLWFC------------PNN-GNADVIFPCYHWLEVDTTRVSQGAGGFFGC----GCAAVEAPG-----ECIYDPDWNVGMYKAM-----------GV------------------PWNTKDESAEPSDLFNFGEKTDYRWPSRSRVLKDNV------------------------DQWKTAEFPDGPT--------------WEQAKEHFQEHGWMDCRDWHPERWG----------TYRRHEMGWRRQQGGFNLYPLVDD----------HPG--FMTPSGLIEIWS-IVCEAYLGD---------------EDK---------------------------------FPVYREPTNSP--VTTPEYFDAGMVDQIDASKLLN----------DDYPASLQEHADATFLMTTGARQPVYFHS--EHRQLP-WCRELWPAPRLEMNPNDAARLGLEQGDWVWIESP--WG-----KVREVLDLYYGI-SKGVV------NANHAWWYPE------------------------------------------MDTASHGFEQVNINCVM-DPYGQ--DVVCGAATMR-SVPVLVYKATAENSPHGNPQPCD-PDGNPVICDASDPRLKEWMGT-------------------------------------------------------------------------------------------------------------------------------------------------------------------------------------------------------------------------------------------------------------------------------------------------------------------------------------------------------------------------------------------------------
>Valencia-NODE_29 3
--------------------------------------------------------------------------------------------MTQLTLTRRSFMKAMAVTGAAASLTAVAEPMRALAEGVDADAGEVKRVRSC---------------------------------------------------------------------------------------------------------------------------------------------------------------------------------------------------------------------CRACGKVECGVWVTVR-D-GKVVKVEGDESAP-QSRGH----CCSK---SQSSMQALYHPD----RLRFPVKRTNPKGEDDPGWVRITLDEAFEICGEKLKEVKEK-------YGGESIFVMCG--TS---RVWSLGP----------YQGMK-QLFGTPNAHLA---YQVCKGPRHFGGIMTDEMGSPWMEVE---------------------AEPSVYVQWGTACEYSNY-DSTNRTVTD--VAHR-----ASKHIVVDPRVTPLGKE-ADIWLPLRPGTDGALALSWLNWIIEN-EAYDDTMVRRWSNASFLYVDDKPELTQGWLVEGNGGINMKTKLLTEADLKEDGKYQRFMVWDEANERLTYWDAELGMWEGEEHRIPTTGTWIEHPYKPLVADAWLPD-------QSTFADPATEPDRFPDGFEECNPKGLPKRPSLLPGEVEVTLKDGTVHKARSVWDAFHQMTSE----YTMEKAEEITGVPAAKSEEAVRAWTTRVNPLHGNG------GIHFQL-ATDQNG-NSIQNVRALQILSCITGNSDEPAG----NRGSSKAQFDGNPGRSNMQAGAPYGDEAKMWDGRDVDLEGLAAKMQDFVQYLIDNDSPLAERYGNKVPSHEEALVIAKRMGGAFRTSQAWPNPKTVFERQA---N-EVDAE-R--FPLNR---------------------YWARW-------------------ADANSIWDGC--LD----NDVP-------Y-Q-------------------LHAGVCQSGDFMN---MGNIDVAWEA-MTK---LDFFTDINLWFC------------PNN-GNADVIFPCYHWLEVDTTRVSQGAGGFFGC----GCAAVEAPG-----ECIYDPDWNVGMYKAM-----------GV------------------PWNTKDESAEPSEILNFGEKTDYRWPNRSRVLKDNV------------------------DAWKTAEFPDGPT--------------WEQAKEHFQKNGWMDCRTWHPERWG----------TYRRHEMGWRRQQGGFNLFPLVDD----------HPG--FMTPSGLIEIWS-LVCEAYLGD---------------EDK---------------------------------FPVYREPTNSP--VTTPEYFDAAKVADIDESKLRN----------MDYPASLQEHADATFLMTTGARQPVYFHS--EHRQLP-WCRELWPAPRLEMNPNDAARLGLEQGDWVWIESP--WG-----KVREVLDLYYGI-SKGVV------NANHAWWFPE------------------------------------------MDTASHGYELVNINCVM-DPYGQ--DVVCGAATMR-SVPVLVYKATAENSPFGNPVPCD-PQGNPCICDAGDPRLKEWMGT-------------------------------------------------------------------------------------------------------------------------------------------------------------------------------------------------------------------------------------------------------------------------------------------------------------------------------------------------------------------------------------------------------
>OB21GAM11-NODE_28 1
--------------------------------------------------------------------------------------------MAKLSLTRRSFLKAAAVTGAASTLSFAVAPSAALAEGVDESAGEVKRIRSC---------------------------------------------------------------------------------------------------------------------------------------------------------------------------------------------------------------------CRACGKCECGVWVTVQ-D-NKVIKVEGDESNA-HSRGH----CCAK---SQASMLALYHPD----RLRYTMKRTNPKGEDDPGWVRVNFAEAMDEIGAKYNELIDK-------YGGKSIFSMGG--TS---RVWAQPP----------YGTLK-SVFGTHNFHSA---YEICKGPRHFGGVLTDEKGSPWMEVE---------------------QGPIVYVQWGTASEYSNY-DSTNRTVVD--CSQR-----AYKHILVDPRMSPLGKE-ADLWLPIRVGTDLAMSLGWLKWIVDN-DAYDKNFVKRWSNGPFL-------------------------------------------------------------------------------------------------------------------------------------------------------------------YNPE--------------ADGKTYKGY---------------------------------------------FLEMNGG----------------------------------------------------------------------------------------------------IHMTS---RLLTEAD------------------------------LDREW---------------------VSQFWEPA---------PEQ-------Y-S-------------------YRRFICWDAANEKPTYWDAEECQWEG--EK---HKIPTTGTWIEH------------PYKPIIADAWLPDPSKFADPADPAYDAYWTGEGNE---KGAKSNPKG-----LPKDPELWPDGVQVKL--------------------------------------------------------ANGKMIEAKSV---------------------------------------------------WQEWEHN--------------------------------------------------------------------------LEEYT-------------------------------------------------------------LDRVSEITEVP--ADKIEEA----------------------------------------VRTYTTRLNPLHGNGGIHYQLA-------PDQ---------------------------TG-----HAVQNTRALQLI------------ACLTG--------------------------------------------NSDEPAGNRGSSKAQVDG-------------------------------------------------------------------------------------------------------------------------------------------------------------------------------------------------------------------------------------------------------------------------------------------------------------------------------------------------------------------------------------------------------------------------------------------------------------------------
>DSM16107-NODE_21 1
--------------------------------------------------------------------------------------------MAKLSLTRRSFLKASAIAGAACTLGFAAAPSTALAEGEDASAGEIKRIRSC---------------------------------------------------------------------------------------------------------------------------------------------------------------------------------------------------------------------CRACGKCECGVWVTVQ-D-NKVIKVEGDESNA-HSRGH----CCAK---SQSSMLALYHPD----RLRYCMKRTNPKGEDDPGWVRVSLGEAFDEAGAKFKEIVEK-------YGGEANFAMGG--TS---RVWAQPP----------YGTLK-SIFPTPNAHLA---YEICKGPRHFGGILTDEIGSPWMEVE---------------------QGPLVYVQWGTAAEYSNY-DSTNRTVVD--CSQR-----AYKHILVDPRMTPLGKE-ADLWLPLRVGTDLCLALGWLKWIVDN-EAYDDLFVRRWTNAPFL-------------------------------------------------------------------------------------------------------------------------------------------------------------------WNPEEGGRTE--------------------------------KGWFL---------------------------EMNGG----------------------------------------------------------------------------------------------------IDMES---RILTEAD------------------------------LDPEW---------------------VNQYWDYE---------GR--------Y-Q-------------------RFICWDENNNKPT--YWDSEECQWEG--EK---HKIPTTGTWIEH------------PYKPIIADAWLPDPSHFADPADPQYDAYWNEGNE----GGAKSNPAG-----LPKNPALFPGGVEIKL--------------------------------------------------------KDGSTIKADTV---------------------------------------------------WEAFSDS--------------------------------------------------------------------------LEQYT-------------------------------------------------------------LDYVSEVTEVP-----ADKI-------------------------EES------------VRIYATRLNPLHGNGGIHYQLA-------PDQ---------------------------TG-----HAVQNTRALQII------------ACITG--------------------------------------------NSDEPAGNRGSSKAEVDG-------------------------------------------------------------------------------------------------------------------------------------------------------------------------------------------------------------------------------------------------------------------------------------------------------------------------------------------------------------------------------------------------------------------------------------------------------------------------
>A2-NODE_29 1
--------------------------------------------------------------------------------------------MANLSLSRRSFLKASAMAAAATTVGFAATPSTALAEGEDASAGEIKRIRSC---------------------------------------------------------------------------------------------------------------------------------------------------------------------------------------------------------------------CRACGKVECGVWVTVQ-D-NKVIKVEGDESNA-HSRGH----CCAK---SQSSMLALYHPD----RLRYCMKRTNPKGEDDPGWVRITLAEAFDEAGAKFKEIVEK-------YGGEANFAMGG--TS---RVWAQPP----------YGTLK-SIFPTPNAHLA---YEICKGPRHFGGILTDEIGSPWMEVE---------------------QGPLVYVQWGTASEYSNY-DSTNRTVVD--CSQR-----AYKHILVDPRMTPLGKE-ADVWLPLRVGTDLCLSLGWLKWILDN-EAYDDAFVRRWTNAPFL-------------------------------------------------------------------------------------------------------------------------------------------------------------------WNPEKDGRTA--------------------------------KGWFM---------------------------EMNGG----------------------------------------------------------------------------------------------------IDMES---RILTEAD------------------------------CDPEW---------------------IGQYWDYE---------GR--------Y-Q-------------------RFICWDENNNKPT--YWDAEACQWEG--EK---HKIPTTGTWIEH------------PYKPIIADAWLPDPSKFADPADAQYDAYWDEGNE----GGKRSNPAG-----LPKNPALFPGGVEVKL--------------------------------------------------------KDGSTISADTV---------------------------------------------------WEAFSDS--------------------------------------------------------------------------LEQYT-------------------------------------------------------------LEYVSEVTEVP--VDKIEEG----------------------------------------VRIYTTRLNPLHGNGGIHYQLA-------PDQ---------------------------TG-----HAVQNTRALQLI------------ACITG--------------------------------------------NSDEPAGNRGSSKAQVDG-------------------------------------------------------------------------------------------------------------------------------------------------------------------------------------------------------------------------------------------------------------------------------------------------------------------------------------------------------------------------------------------------------------------------------------------------------------------------
>CC75D52-NODE_13 1
----------------------------------------------------------------------------------------------LNLTRRAFTKLAAVTGAAVACTAAAPNAALAEDAGAAARGDDVKRVRTC---------------------------------------------------------------------------------------------------------------------------------------------------------------------------------------------------------------------CRGCGKMECGVWVTVQ-N-GRAVKVEGDQSSF-QSSGN----CCGK---SQSSIQAAYHPD----RIYHPMKRT-NPKGEDPGWQRITWDEAMQTIGEKFQQIIDR-------YGGQSIFNMAG--TS---RQWVYGP----------YAFYK-WLFDTPNAHVA---SEICKGPRRLMGWISSVDGAPWMALR---------------------DGPRVYVQWGTAPENSNY-DDSCRNLVD--KMAE-----ADVHICIDPRLSGSGKE-ADYWLNLKPGTDGALALCWQHIIIEH-DLVDWEFVKRWTDASLLVVEDMEPTGGRYIDLSSPVQVPPLEDLIGTKLKTRLLKESDLKEGGSPHKFYAWNKNANDGAGGLVYWDADATQWEGCNHVAPTRDQMEV------------VYKGTSQEGYLPPLSYWELEEAGIDFDLKGMHEIELADGTKHVAKPVWAYLEESVKE----CTTEWCQEKTGLDPALVEEACLAWAT-----RPEGQTYGNGGIHLNL-APDQVG-NCAQTVRAVLHLSYMTGNFDGPAGNRGLTRTPVDEQATAAPG------------------------------------------VNMPQEVKWTLKGMEAITGEPQCPPFYLPDVKLEPTNIPDRREIL---SNMVGAE-K--FPILP---------------------YYNEW-------------------ADATCIWEAC--IN-----GDP-------Y-P-------------------LKGGINESGSFMN---MSNATLAWEA--LS-K-LDFWVDINMFHH------------PGT-EMADIILPCQHWTELNNIRVSQGASGGIGL----TQRAIEPPA-----DTKFDYDINRLIFEAL--------EKQGNPNG---------------TW---------MSIKGDGPGAYHHDDRLEEWFQAHN----------------EKS---------------GFD----TRYPGCKWEHFEDFKEDFQENGWINAKEIEPDRWG----------TYRRFETGWMRMGKDACTAAPWSVDDSGQPVN--NFG--CPTPNALVEFWS-MAFETYCIDMANEFEPGK------FDPIKEM-----------------------------MPNYEPPASSA-DGGKIDL--------------------------EEY----------PIILTTGRRIPVYFHS--EHRQLP-WCRELWPAPRLEMNPADAAELGLEQGDWAWIETE--WG-----KVRQSVDLYHGI-AKGWA------NAEHAWWFPE------------------------------------------LPAPTHGCMLSNIECIW-DPHGQ--DKFISSHHMR-GVPVKIYKATPENCPDGKVIPCAPEDGTEIIYDASDPRLKEWLPNYEIRK--------------------------------------------------------------------------------------------------------------------------------------------------------------------------------------------------------------------------------------------------------------------------------------------------------------------------------------------------------------------------------------------------
>A2-NODE_3 2
-------------------------------------------------------------------------------------------------------------------------------------GDDVKRVRTC---------------------------------------------------------------------------------------------------------------------------------------------------------------------------------------------------------------------CRGCGKMECGVWVTVQ-N-GRAIKVEGDQSSF-QSSGN----CCGK---SQSSIQAAYHPD----RIYHPMKRT-NPKGEDPGWQRITWDEAMEIVGTKFNELMDR-------YGGQCIFNMAG--TS---RQWVYGP----------YAFYK-WLFDTPNAHVA---SEICKGPRRLMGWISSVDGAPWMALR---------------------DGPRVYVQWGTAPENSNY-DDSCRNLVD--KMTE-----ADVHICIDPRLSGSGKE-ADYWLNLRPGSDGALALCWQHLVIKN-DLVDWEFVKRWTNSSFLVVEDREPTGGRYIDLSTPLNNAGIPADVVGTKLKTRLLKESDVVEGGSPRKFYAWNKLANDGAGGLVMWDVDTTQWEGCNHVAPTRDQME-----------VVYKGTSQEGYLPPLSYHELEEAGIDLDMRGTHEVELLDGSKHTAKPVWAYLEESVAD----CTPAWCSEITGLDPALIEEACLVWAT-----RPEGQDYGNGGIHLNL-APDQIG-NCTQTVRAVLHLIYMTGNFDTPAGNRGLTRSPIDEQATAAPGSNMPQE------------------------------VKAQLIALGEIPVEG-------------VTPDPLNVPDR-------YDTLS---N-MVGAD-E--FPITA---------------------YYNEW-------------------ADATRIWDAC--LT-----GEP-------Y-P-------------------VRGGINESGSFMN---MSNANLAWEA--LQ-S-LDFWVDINMFHH------------PGT-EMADILLPCQHWLEINNIRVSQGASGGIGA----TIRAVEPPS-----DTKFDYDINRLLFDAV-----------GGPNG---------------TW---------TNIAGDAPGGYHVDERLEDWFQNNS---------------------------KTNPKVKWQH--------------WDDFVEDFQENGWINAKEIEPDRWG----------TYRRFETGWMRIGKDACTGSTFSAAFDDAGNPVNNFG--CPTPTGLVEFWP-LVFETYCVDKANE-----------FNPGKFDLVHEM------------------------MPHYDEPKSGP--KGDVDM--------------------------NEY----------PIILTTGRRIPVYFHS--EHRQLP-WCRELWPAPRLEVNPEDAAELGLEQGDWAWIETE--WG-----KVRQCVDLYYGI-AKGWA------NAEHAWWFPE------------------------------------------LPAPTHGFELSNIECIW-NPYGQ--DPFIGSSHMR-GVPVKIYKATPENCPDGKVIPCAPEDGTEIIYDASDPRLKEWLPNYTIRE--------------------------------------------------------------------------------------------------------------------------------------------------------------------------------------------------------------------------------------------------------------------------------------------------------------------------------------------------------------------------------------------------
>OB21GAM11-NODE_9 1
-------------------------------------------------------------------------------------------MGKLNLSRRTFAKLTAATAATAVVGCAVPGAALAEDAEAPSRGSEIKRVRTC---------------------------------------------------------------------------------------------------------------------------------------------------------------------------------------------------------------------CRGCGKMECGVWVTVE-N-GRAIKSEGDQSSF-QSSGN----HCGK---GQASIQAAYHPD----RIYHPLKRT-NPKGEDPGWVRITWDEAMDTIGEKFTEIIDQ-------YGGQSIFNMCG--TS---RQWVYGP----------YCFYK-WLFDTPNAHVA---SEICKGPRRLMGSITSVDGAPWMALR---------------------DGPRVYVQWGTAPENSNY-DDSCRNLVD--QMNN-----ADVHICIDPRLSGSGKE-ADYWLNLRPGTDGALALCWQHIILKH-DLVDWEFVKRWSNASFLVVEDMEPTGGRYYELFTPMAGSTADSPAPPADVVGTKLKTRLLKESDVVEGGSPRKFYAWNKNANGGQGGLVLWDVDTTQWEGCNHVAPT------RDQMEVMYAGTSQEGYLPPISYNELVEAGIDLDMHDSHEVTLADGSKHTARPVWSYLEESVAD----CTPEWCAEITGLDPALVEEACVVWAT-----RPEGQTYGNGGIHLQL-APDQIG-NCTQSVRAILHLMYMTGNFDGPAGNRGLTRSPLDEQATGVPG----------------------------------------SNMPQEVKAQL-------------ISLGVIPVEGVEPDPMNVPDRIETLSN-MVSAD-R--FPLLA---------------------YYNEW-------------------SDATRIWNAC--IE-----GDP-------Y-P-------------------LKGGINESGSFMN---MSNANLAWEA-LSK---LDFWVDINMFHH------------PGT-EMADIILPCQHWLELNNIRVSQGASGGIGL----TQRAIEPPA-----DTKFDYDINRLLFETM--------ERHGSPNG---------------TW---------TNIAGDGPGAYHHDDRLEDWFQNNS---------------------------KTNPKVKWEH--------------WEDFRQDFQENGWINAKEIEPDRWG----------TYRRFETGWMRMGKDACTGKLFTCDEKGEPVN--NFG--CPTPTALVEFWP-LLFENYCVDRANE-----------IEPGRYDLLHEM------------------------MPHFDEPASGP-GGGQVDL--------------------------EEY----------PIILTTGRRIPVYFHS--EHRQLP-WCRELWPAPRLEMNPADAEKLGLKQGDWAWIETE--WG-----KVRQCVDLYHGI-APGWA------NAEHAWWFPE------------------------------------------LPAPTHGFTLSNIECIW-DPYGQ--DTHISSHHMR-GVPVKIYKATPENCPDGKVIPCAPEDGTQIICDASDPRLKEWLPNYDIRE--------------------------------------------------------------------------------------------------------------------------------------------------------------------------------------------------------------------------------------------------------------------------------------------------------------------------------------------------------------------------------------------------
>DSM18163-NODE_20 2
--------------------------------------------------------------------------------------------MGKLTLTRRSFSKLAMATAAAAAVSLPNASSAFAEGEGASTQAEVKHIRSS---------------------------------------------------------------------------------------------------------------------------------------------------------------------------------------------------------------------CRGCGKMECGVWVTVQ-D-GKVVKIEGDESCP-SNRGH----SCSK---SQASMQAAYHPD----RLTYPMKRT-NPKGEDPGWVRISWDEAMSTCAEKFQELMDK-------YGGESLVCFGG--TS---RVWCMGA----------YGDLK-VLLDTPNGFLG---YQICKGPRHMAEIMTDDMGSNWMETV---------------------MQPKVYVQWGTAVEYSNY-DDSCRTVVD---ASQ-C---SDSHILIDPRQGALGKE-ADYWLNIRPGTDAYIALAWTNIVIER-RLYDDLYVKRWTNAPFLLSEDVEPSGGYVMEGGGGIHLSTRLLKESDIKEGGSYKRFMVWDSLAGTDDDHPLHQNDPTGHLTYFDADTCEWEGETYRKPTTGFMVEQ--------------PDRSSGTSTAWFPDPTPFDPDIDPSIYGEFEIELKDGRKTTVRPVWDLYAKRCAE----YTPERASELTGVDAQLIEDACLEWAIR----KDPR--YGNGGLHFQL-ATDQTG-NSTHLVRMLMILSHITGNYDTPGG----NRG-------ETKAQVEVSP--------------------------------------GVVPMSV------------PALPEGVT-----------YFMAN---EKMIGGD-K--YPLLK---------------------YWNKW-------------------AEATAIWDGA--LT-----GEP-------Y-R-------------------IRGGIAQSGNFMA---MSNCGYGWEA--LK-T-FDFLAVIDMWHT------------PML-DMADVVMPCVHWLEAESPRCSQGASGGIGA----TCKCIEPPG-----ECKIDYEIDIMLWKAM-----------GRPWNNVEENP---------QW------GE--------------WPTAHEHLDWCV-----------------------------RDFEPAPT--------------WDEYVEKFQRDGWWEAKDVYPERWG----------TYHRYEMGELRQIGAFTMYPTDG-----------KPG--FYTPTGKVEIWS-TVMESYG-----------------LESTYEHYDYSLDDC---------------------MPIAREPYVSP--LTEPEKFE------------------------GDD----------VFNCTTGRRNPVYFHS--EHRQLP-WCREQWPVPRIEMNPDDAARLGLEQGDWVWIENE--NG-----KIREVVDLYYGI-APGVV------NLEHTWWYPE------------------------------------------IDDVGHGWEHSAVNKLV-YKDYN--DPFCGSSSLR-CYDVRVYKATPENSPFGNPVPCD-SKGVPIITSADDARLKEWLPVYEGRE--------------------------------------------------------------------------------------------------------------------------------------------------------------------------------------------------------------------------------------------------------------------------------------------------------------------------------------------------------------------------------------------------
>DSM16107-NODE_33 1
---------------------------------------------------------------------------------------------MKQLNCTRRTFVKAAAVSSVALGAASAGAPAALAEGTAETTSSVQKIRSH---------------------------------------------------------------------------------------------------------------------------------------------------------------------------------------------------------------------CRACGKMECGTWVWVQ-D-GRVIDITGDESAI-TSRGN----LCAK---GKSAMQALYHPD----RLRYPMKRT-NPKGEDPGWVRISWDEAIEAGAKGFQESIDK-------YGGPSIKSLHG--TS---RITSYGS----------MMFGY--YVGSPNGGCT--AGQVCKGPRCESGAMTCFPAHWTSLND----------------------GVEVFFQWGTNQEVSNY-DNANRVTVD--AQVN-----ARKSICVGPRLQNLGKE-ADIWVNLRPGTDDAFGVAMLNVIVNEMKSYDELFAKKWTDGPFLHVADLDPSGFEWTAVLENQSYPLNIRTQLLKESDVKEGGSPQRFMVWDKKHDRLTYFDAETALWEGEGEYVKPTKMTKHGE--------------------------------GYLVEDPGFQVDIDPALDGTYEVQLKDGRTVKATPTFQEFCDRIAE----WDVEKTAEHCWVDPSVIREAAQEYGCKL---MQGG-------IQYQL-ALEHAG-NAIQATRIPLILSALTGNLDTPGG----NRG-------GESVHYLYNV-------------------------------------FINYATPF--------------GAPQQD-----------PELRA---K-VAGGD-K--FPLLP---------------------WFQTI-------------GGAAFHHDQTSATEMI--LT-----GKP-------Y-P-------------------IRSMISSTGTHHH---SGNATRNWEA--FK-S-LDFYWAAELWHA------------PTV-ELADILVPAAHFLEVDNLRISQGGESGFGA----QVACVKPLG-----EARWDTPQIIQILKNM-----------GIPWWPTSAETAPP------FW--------------PKEWLDTQWPDEQQVNELAI------------------------LHSTHGMQIPGPD----GDKLEFKD--WDDFKQQYQEHGQWDLRKVSPIG------------YYRRHLLGYMRHDG--------------------LPG--WETPTTKFELWS-TILES-------------------YHPGEQ------------------------------LPVVREPQESP--YSTPDVY-------------------------EEY----------PIVITTGRRIPVFFHS--EGRQQP-YTREQAVAPTFQINPETAADLGIEQGDWCWIESR--RG-----KVRLIADLFYGI-APGVI------ESDHGWWFPE------------------------------------------LPAPSHGWELSNINALV-DDQAQ--CPISGATTLR-GYLVKVYKATPENCPDGNVIPCAQEDGTPIIVEPDDPRLKAWMP--------------------------------------------------------------------------------------------------------------------------------------------------------------------------------------------------------------------------------------------------------------------------------------------------------------------------------------------------------------------------------------------------------
>OB21GAM11-NODE_9 2
-------------------------------------------------------------------------------------------MASLTMTRRTFAKVAAATAAAAGLGAGATGTALAETDAGPEKGNEVKRIRSA---------------------------------------------------------------------------------------------------------------------------------------------------------------------------------------------------------------------CRGCGKMECGVWVTVQ-D-GRVIKSEGDESAF-QSAGN----HCAK---GQASLQAAYHPD----RLRYPLKRT-TPKGEDPQWQRISWDEAYKTTVDAIHANQDK-------YGKETCIFMGG--TS---RIWSMAP----------YGAFK-QLFGSPNGIQA---NEICKGPRFYATAIDASNAYSWMEVV---------------------GRPRVFVQWGGASELSNY-DDSCRTTVD--VATR-----ADKHIIVDPRQTNLGKE-ADIWVNLRPGTDGAVANCWAQVIIEN-ELYDDLYVRKWMNAPMLVVQEESFKPTPTSSAQQSANIVTRILKESDLKEGGSDGRFMVINEKNGELSWYDATAANPGWEGEDWKPATEGREANQPGLDATGQ----------------------TQGFVLDYVPFPDGLWPALHTEEGGREVTLKDGTKVHVRTVWEHYIDFLAD----YTPEKASEITGVDPEVLKEAAITYATR----VDPSTGYGNGGIQYML-APEHAC-NSVQNQRACDLVCGITGNMDIPGG----MRG-------STPG-------------------------------------------WPFFDLGM-----------CNPDSPEIP-----------PYDSS---K-ILGSI-E--FPMIGSD-------------------RGPGW-------------------ADATSIYDAI--ET-----GTP-------Y-N-------------------VTCGIGQTGDFMN---QSNSINAAEQ--LK-K-LDFWCSIDLWHT------------PCVDMIADIAMPAAHWMELDCIRKSQGSSGAFGA----TVKAIDPPG-----EAKNDLEIVVGLYQAA-----------GVPYFDEAKHGA--------KW-----------------------FTGDEAVKHCN-----------------------------EVGLAGFR----IPD-------WDDYKAEFQKNGWFDSKVEKPEAWG----------TYRRYQVGTNAVNGDFPPLPPEAQ----------HQG--WNTTTHKQEIWS-LLLESWLVNGAGNDGVRPNLPYSDTEQFSDKEM---------------------------FPLFVEAPHGP--VADPDLFA------------------------DEN----------SFLMTTGRRQGTYFHS--EHRQLP-WCRELWPVPRLEMNPVDAERIGVTQGDWVWIETD--QH-----KIREVVDLYYGI-EPGVV------NAEHQWWYPE------------------------------------------LKQPDHGFMLSGVNCLI-DRHAQ--DRICGSSNLR-AYGVKVYKATPENSPFGNPVPCG-DDGTEIIHTCDDPRLKEWLPDY------------------------------------------------------------------------------------------------------------------------------------------------------------------------------------------------------------------------------------------------------------------------------------------------------------------------------------------------------------------------------------------------------
>DSM16107-NODE_33 3
-------------------------------------------------------------------------------------------MGTLFMTRRAFAKASAVTIAAAGVAGIGGQALAEQEGASSTGSGEVKHIRSC---------------------------------------------------------------------------------------------------------------------------------------------------------------------------------------------------------------------CRGCGKMECGVWITVK-D-GRVIKSEGDESAF-QSAGN----HCAK---GQASLQAAYHPD----RLMYPLKRT-TPKGQAPEWQRISWDEAYKTTVDAIHELQKK-------YGNETCIFMGG--TS---RIWAMGP----------YGALK-QCFGSPNGIQA---NEICKGPRFYATKLNDSNAYSWMEVV---------------------GHPRVFVQWGGASELSNY-DDSCRTTVD--VATR-----ADCHILVDPRQTNLGKE-ADIWVNLRPGTDGAVANCWANIIIEN-DLYDDLYVRKWMNAPMLVVEEDSFSPTPSSSSAQSKSINTRLLKESDLKEDGSDTRFMVLNELTGELSWYDAGGDNPGWEGEDWAPATAGKEAHQFGLDMTGQ----------------------AQGFVLDYTPFPDGLYPALATEAGGREVELKDGTTVHVRTVWERYREFLQD----YTPEIVEEVSGVSADTLRKAAITYATR----VDPSTGYGNGGIQYML-AGEHAC-NATQNNRACDLLAGITGNMDVPGG----MRG-------STPG-------------------------------------------WPVYDLAM-----------CVPDSGKTT-----------AYTLD---K-ILGKE-R--FPMIGSD-------------------CNPSW-------------------ADATSVYDAI--ES-----GEP-------Y-N-------------------VTCGIGQTGDFMN---QSNSLFASEQ-LCK---LEFWCSIDLWHT------------PCVDMVADIVMPAAHWMELDCIRKSQGSSGAFGA----TVKAVDPPG-----EAKNDLEIIVGLFQAA-----------GVPYFDEAVHGA--------AW-------------------LEGDEAVRACNNIAL---------------------------------KGFR-----------ITEWEEYKKEFQEKGWFDSKKEKPEAWG----------TYRRYQLGNGAINGDFPPTPNP------------HQG--WNTTTHKQEIWS-TVLESWL-----------------PGQGEE------------------------------FPKFVEAPHGP--VADPGLFE------------------------DDN----------SFLMTTGRRQGTYFHS--EHRQLP-WCRELWPVPRLEMNPVDAERLGLEQGDWVWIETD--QH-----KIREVVDLYYGI-APGVV------NAEHQWWYPE------------------------------------------LDQPDHGFKLSGVNCLI-DRHAQ--DRIIGSSNLR-AYGVKVYKATPENSPFGNPVPCG-DDGTPIIHTCDDERLKSWMPLYEGRE--------------------------------------------------------------------------------------------------------------------------------------------------------------------------------------------------------------------------------------------------------------------------------------------------------------------------------------------------------------------------------------------------
>A2-NODE_3 5
----------------------------------------------------------------------------------------------MGELLMTRRAFAKVMAVTAAAAGFTGAQSALADTEPAASSGEVKRIRSA---------------------------------------------------------------------------------------------------------------------------------------------------------------------------------------------------------------------CRGCGKMECGVWVTVQ-D-GRVVKTEGDESAF-QSAGN----HCAK---GQASLQAAYHPD----RLMYPLKRT-NPKGQEPGWVRISWDEAYRSTVEAIHKNQEK-------YGNETCFFMGG--TS---RIWAMGP----------YGALK-QCFGSPNGIQA---NEICKGPRFYATKLNDSNAYSWMEVV---------------------GRPRVYVQWGGASELSNY-DDSCRTTVD--VATR-----ADKHILVDPRQTNLGKE-ADIWVNLRPGTDGAVANCWANVIIEN-ELYDDLYVRKWMNAPMLVVEDESFEPTPSSSSAQTAKVRTRLLKESDLVEGGADTRFMVLNEITNELSWYDAGGDNPGWEGEDWVPATEGKEAHQPGLDLTGQ----------------------TQGFVLDYVPFPDGLLPALHTPEGGFEVELKDGSSVHVRTVWERYIEFLED----YTPEKVSEISGVDVEVLKEAAITYATR----VDPSTGYGNGGIQYML-ALEHAC-NSTQNNRACDLLAGITGNMDTPGG----MRG-------STPG-------------------------------------------WPVYDLGM-----------CVPDSGKTT-----------EYTIE---K-ILGKE-R--FPMIGSD-------------------CNPSW-------------------ADATSVYDAI--ES-----GEP-------Y-N-------------------VTCGIGQTGDFMN---QSNSLFAAEQ-LQK---LDFWCSIDLWHT------------PCVDMMADIAMPAAHWLELDCIRKSQGSSGAFGA----TVKAVEPPG-----EAKNDLEIVVGLYKAA-----------GVPYFDEEYHGA--------AW-------------------LEGDEAVDACNNVAL------------------------------KSFRIPD--------------WNDYKKEFQEKGWFDSKVEKPDDWG----------VYRRYQTGNGHINGGFPPNPNQ------------HQG--WNTTTHKQEIWS-TVLESWL-----------------PGEGEE------------------------------FPKFVEAPHGP--VADPDLFT------------------------DDN----------SFLMTTGRRQGTYFHS--EHRQLP-WCRELWPVPRLEMNPVDAERLGLEQGDWVWIETD--QH-----KIREVVDLYYGI-APGVV------NAEHQWWYPE------------------------------------------LNQPDHGFKLSGVNCLI-DRHAQ--DRIIGSSNLR-AYGVKVYKATPENSPFGNPVPCG-DDGTPIIHTCDDPRLKEWQPLYEGRE--------------------------------------------------------------------------------------------------------------------------------------------------------------------------------------------------------------------------------------------------------------------------------------------------------------------------------------------------------------------------------------------------
>W1BHI6-NODE_9 4
------------------------------------------------------------------------------------------MGKLHMSRRDFVKVSAVTGAALGISALAEPSLAVADDAVDKPVGGDIKRIRTG---------------------------------------------------------------------------------------------------------------------------------------------------------------------------------------------------------------------CRGCGKMECGVIAVVQ-N-GRVVRMEGDPTAF-QSMGN----CCTK---SQAAIQAAYHPD----RLHYPMKRTNDKESDDPGWVRISWDEAMTTIVSKFDELQAR-------YGGESLFGMCG--TS---RVWCMFG---------ASNGMY--LWDSPNIVQA---WQICKGPRHFATLMCSSFADSWMETV---------------------AHPDVYVAWGGASEMSNY-DDSCRTTVD--VATR-----STTHICVDPRETNMGKE-ADFQLHLRPGTDGAMALAWTNVIIEN-NLYDELFTKKWTNGPFLVCEDMEPTGWTEASPIVMTPFELKTHLLKESDLLEDGSPKRFMVWDNLAGRLTYFDSETGFWEGEEWTKPTAGKEASQENLAPGFH--------------------------QGFVIDPTPFNPEIDPALFGEFEVTLKDGSTHKVQPVFQKYADRCVE----YAPEVAEEITGVPADQIRAAAMAYGTP----LHPEKGYGNGGIQYML-ATEHAN-TAIQNVRALDYLTAITGNYDTPGGQRASTRA-------PIEG--------------------------------------------GQMGFAN-----------NGSGMPMLS-----------PGQME---K-ILGRD-E--IPLLY---------------------WWGMW-------------------ADAAATWNAV--LT-----GEP-------Y-P-------------------VVGAFNSSGNFMN---QCNTTTTWEA-LKK---LDFYVECNLWHT------------PGG-GLCDIVLPAAHFLELSSPRSSQGASGAMGA----TVKCIDPPG-----EAKFDGEIIRMLYEYK-----------GIPYNVIPGYP---------EY-----------------------PSVEEMLDMSV---------------------------------AGFE-----------PKGWKVFEQRFQEHGWWDCKETEPELWG----------TYRRYETGANRARNAGGFVGSQGDW---------LPG--FYTPTKKIEIWS-TVMESFH-----------------PDGEWN------------------------------LPTYREPPHSP--VSDPDMY-------------------------KEY----------PLIITTGRRIPVYFHS--EHRQLP-WCREQWPVPRVEINPDDAAMYGIEQGDWVWIETP--YG-----KIREVADLYYGI-RPGTI------NCEHQWWFPE------------------------------------------FKQSGSGHELCAVNHLI-DNWAR--DPHCGASNLR-AYLGKIYKATPENSPFGNPVPCD-HNGVEVIHDASDPRLKEWLPTYEGRE--------------------------------------------------------------------------------------------------------------------------------------------------------------------------------------------------------------------------------------------------------------------------------------------------------------------------------------------------------------------------------------------------
>Slackia heliotrinireducens DSM 20476, complete genome 
-------------------------------------------------------------------------------------------MGDLTMSRRSFVKTAAITGAAVAAFGTSTQSALADQTYPEVSGQDTVEVKTC---------------------------------------------------------------------------------------------------------------------------------------------------------------------------------------------------------------------CRGCGKMECGVKVIVQ-N-GRAIRIEGDEGAW-QSMGN----CCTK---SQSSIQAAYHPD----RLHYPMKRT-NPKGEEPGWVRISWDEAMETIIKNFAEITEK-------YGAESIACQVG--TS---RVWCMHS----------ESILK-NLLGTPNNIEA---WQICKGPRHFATTMVSQFALSWMETI---------------------GRPRVYVQWAGASELSNY-DTSCRTTVD--CASR-----ADYHISVDPRMANMGKE-ADYWQCLRPGTDGALALAWTNVIIEN-KLYDELYVKKWTNAPFLVCEDFDEEWMLENGFPTVRTDGSYWDVKTHLVKESDIKEGGSPFKFLVYDNNWEALKEQGVEHEYGAFTWFNADQEARIDNTGGFWEGENYSTTKAYEGHEAQQPNLLPGQTQGWLPDLLPFDPAIDPALEGEFEITLKDGRTVKVKPVWEHYKARAAE----YNPEVASEITGIPADQIIEAATVYGTR----LDPESGYGNGGIQYML-AQEHAC-NCVQNSRALDNLCGITGNMDTPGG----MRG-------PTMV---------------------------------PIDGDL--QGFSAWAPGA----------------STPP-----------AEIME---K-QIGME-R--FPLLH---------------------WWQYW-------------------SDASTCWDAV--LE-----GDP-------Y-P-------------------LKALWNESGNFMS---QTNTARAWEA--LC-N-LEFMVDLNLWHA------------PST-DAADIILPVAHWIELNSPRASQGSEGAMGA----TVKCVQPPA-----EAKYDPEIVMDLARRMGV--PW--NNEEGNEWPDI------------EW--------------------QLADAIKLFSDEEW-----------------TYTEYEVKDGEVSFERKGTK----LEDLTPKYKTWDEYVEAFQRDGWWQAKDVDPKQWG----------TYRRYQTGGFRARDRVWARLDYTAGNGIGDW---KPG--FFTPTMKQELWS-TVMESHF-----------------PDKPEWF-----------------------------LPSWVEPPHGP---KDGDRI-------------------------KEY----------PLTATTGRRIPVYFHS--EHRQLP-WCRELWPVPRIEINPETAAEYGIEQGDWVWIESE--WG-----KIREVADLYYGV-DKDVV------NLEHTWWYPE-----------------------------------------LSQNAGHGIELSAVNNLI-DHHAQ--DPHAGSSNLR-AYQVKIYKATPENSPFNNPVPCG-VDGVPIIHTSDDPRLKEWLPTYEGRE--------------------------------------------------------------------------------------------------------------------------------------------------------------------------------------------------------------------------------------------------------------------------------------------------------------------------------------------------------------------------------------------------
>DSM16107-NODE_49
-------------------------------------------------------------------------------------------MGTLTMSRRTFVKTAAITGAAAAAFGGSTRVALADQTYSAASGNDTVAVKTC---------------------------------------------------------------------------------------------------------------------------------------------------------------------------------------------------------------------CRGCGKMECGVKVIVQ-N-GRAIRVEGDEGAF-QSMGN----CCTK---SQSSIQAAYHPD----RLHYPMKRT-NPKGEEPGWQRVTWDEAMQSVVDNFMKIKQQ-------YGGEAIACQVG--TS---RIWCMHS----------ESILK-NMLETPNNVEA---WQICKGPRHFATTMVSQFAMSWMETI---------------------TRPKVYVQWGGASELSNY-DDSCRTTVD--VASR-----ADVHISVDPRMANMGKE-ADYWQHLRPGTDGALALAWTNVIIEK-KLYDDLYVKKWTNAPFLVCEDIEPSGFPTVRTDGSYWDVKTLLLKESDVKEGGSPYKFLVYDNNWEKLKAEGIEHEYGPFTWFNADQEGNIDDTGGFWEGENYDSEK-----AREGREANQDNLLPGQTQGWLPDPMPFDPAIDPALDGEFEIELKDGKTYKVKPVWEYYKAQCGK----YDLKTAEEITGIPASEIEAAATTYGTR----IDPSTGYGNGGIQYML-AIEHGC-NSVQNSRALDNLVGITGNMDTPGGHRGPTIV-------PIDG---------------------------------------DLQGFSAWAPGA----------------STPP-----------AEVNE---K-QIGID-K--FPLIS---------------------WWQYW-------------------CDSHALWDAV--IT-----GDP-------Y-P-------------------VRALWNESGNFMS---QCNTTRAWEA-LCS---LDFYVDLNLWHT------------PQN-DTADIILPVAHWIELNSPRASQGAAGAMGA----TVKCIEPPA-----EAKYDPEIVMDLAKRM----NWQWTNEPGNEWPSI------------DW--------------------QLDDSIKLLTDDEL-----------------TYTTWHVENGKPTFERHGVP----MAEVTPKYKTWNEYVEAFQQHGWWQAKDVEPRNWG----------TYRRYQTGAMRARDRVWARLDYTAGKGIGDW---KPG--WFTPTMKQEIWS-TVMETHH-----------------PEHRDWW-----------------------------LPSWDEPPHGP---KDGDRI-------------------------KEY----------PLTATTGRRIPVYFHS--EHRQLP-WCRELWPVPRVEINPKTAAEYGIEQGDWVWIETE--WG-----KIREVADLYYGV-KEDVV------NLEHTWWYPE------------------------------------------VKDAGHGWQHSQVNQLI-DHGAQ--DPHAGSSNLR-AYQVKIYKATPENSPFNNPVPCD-STGTPIIHTSDDPRLKEWLPTYEGRE--------------------------------------------------------------------------------------------------------------------------------------------------------------------------------------------------------------------------------------------------------------------------------------------------------------------------------------------------------------------------------------------------
>RC22A-NODE_3
-------------------------------------------------------------------------------------------MDTLTMSRRTFVKTAAITGATVAAFGASTRTALADQTYSEVSGNDTVAVKTC---------------------------------------------------------------------------------------------------------------------------------------------------------------------------------------------------------------------CRGCGKMECGVKVIVQ-N-GRAIRIEGDEGAY-QSMGN----CCTK---SQSSIQAAYHPD----RLHYPMKRT-NPKGEEPGWQRITWDEAMETIISNFMEIKGK-------YGGESIACQVG--TS---RIWCMHS----------ESILK-NMLETPNNIEA---WQICKGPRHFATTMVSQFAMSWMETI---------------------TRPKVYVQWGGASELSNY-DDSCRTTVD--VASR-----ADIHISCDPRMANMGKE-ADYWQHLRPGTDGALALAWTNVIIEK-KLYDDLYVKKWTNAPFLVCEDIEPSGFPTVRTDGSYWDVKTHLLKESDVKEGGSPYKFLVYDNNWEKLAAEGVKHEYGPFTWFNADQEGVIDETGGFWEGENYDSEK-----ARQGREAAQDNLLPGQTQGWLPDPMPFDPAIDPALEGEFEIELKDGKKHKVKPVWEHYKARAAE----FKPEVAAEITGIPASEIEAAATAYGTR----LDPSTGYGNGGIQYML-AVEHGC-NAIQNCRAFDNLVGITGNMDTPGGNRGPTIV-------PIDG---------------------------------------DLQGFSAWAPGA----------------STPP-----------AEVNQ---K-QIGIE-K--FPLIS---------------------WWQYW-------------------CDSHSLWTAV--LT-----GDP-------Y-P-------------------VRALWNESGNFMS---QSNSTTAWEA-LLS---LDFFVDLNLWHT------------PQN-DTADIILPVAHWIELNSPRASQGSAGAMGA----TVKCVQPPA-----EAKYDPEIVMDLARRM----KWKWTDEPGNEWPDI------------QW--------------------QLDDSIKLLTDDEL-----------------TYTTWHVENGVPTYERHGVP----MAEVKPKYKTWDEYVAAFQEHGWWQAKDIEPRNWG----------TYRRYQTGAMRARDRVWARLDYTAGKGIGDW---KPG--WFTPTMKQEIWS-TVMESHH-----------------PDRKDWW-----------------------------LPSWVEPPHGP---KDGDRI-------------------------KEY----------PLTATTGRRIPVYFHS--EHRQLP-WCRELWPVPRVEINPKTAAEYGIEQGDWVWIETE--WG-----KIREVADLYYGV-DEDVI------NLEHTWWYPE------------------------------------------VQDAGHGFQFSQVNQLI-DHDAQ--DPHSGTSNLR-AYQVKIYKATPENSPFNNPVPCD-SNGTPIIHTSDDPRLKEWLPVYEGRE--------------------------------------------------------------------------------------------------------------------------------------------------------------------------------------------------------------------------------------------------------------------------------------------------------------------------------------------------------------------------------------------------
>A2-NODE_3 3
-------------------------------------------------------------------------------------------MGNLTMSRRTFVKTAAITGAAAAAFGASTHTALAEETYSSVSGNDTVAVKTC---------------------------------------------------------------------------------------------------------------------------------------------------------------------------------------------------------------------CRGCGKMECGVKVIVQ-N-GRAIRVEGDEGAF-QSMGN----CCTK---SQSSIQAAYHPD----RLHYPMKRT-NPKGEEPGWQRISWDEAMQSIVDNFMDIKAK-------HGGEAIACQVG--TS---RIWCMHS----------ESILK-NMLETPNNVEA---WQICKGPRHFATTMVSQFAMSWMETI---------------------TRPKVYVQWGGASELSNY-DDSCRTTVD--VASR-----ADVHISVDPRMANMGKE-ADYWQHLRPGTDGALALAWTNVIIEK-KLYDELYVKKWTNAPFLVCEDMEPSGFPTVRTDGSYWDVKTALLKESDIKEGGSPYKFLVYDNNWEKLKAEGVEHEYGAFTWFNADQEGVIDETGGFWEGENYDSEK-----ARQGREAAQDNLLPGQTQGWLPDPMPFDPAIDPALEGEFEITLKDGKTVKVKPVWEHYKARAAE----YKPEVAAEITGIPASEIEAAATAYGTR----IDPSTGYGNGGIQYML-AVEHFC-SAIQNCRAFDNLVGITGNMDTPGGNRGPTIV-------PIDG---------------------------------------DLQGFSAWAPGA-----------------TTP-----------PEEVN---RKQIGID-K--FPLLG---------------------WWQYW-------------------CDSHSLWDAV--IT-----GDP-------Y-P-------------------VRALWNESGNFMS---QTNTTRAWEA-LCS---LDFYVDLNLWHT------------PQN-DTADIILPVAHWIELNSPRASQGSAGAMGA----TVKCVQPPA-----EAKYDPEIVMDLARRM--NWKW--TDEPGNEWPDI------------NW--------------------QLDDSIKLLTDDEL-----------------TYTTWHVENGKPTFERHGVP----MAEVTPKYKTWDEYVKAFQEHGWWQAKDIEPRNWG----------TYRRYQTGAMRARDRVWGRLDYTAGKGIGDW---KPG--WFTPTMKQEIWS-TVMESHH-----------------PDHPEWR-----------------------------LPTYTEPPHGP---KDGDRI-------------------------KEY----------PLTATTGRRIPVYFHS--EHRQLP-WCRELWPVPRVEINPKTAAEYGIEQGDWVWIETE--WG-----KIREVADLYYGV-KEDVI------NLEHTWWYPE------------------------------------------VKDAGHGWQFSQVNQLI-DHYAQ--DPHSGTSNLR-AYQVKIYKATPENSPFNNPVPCD-STGTPIIHTSDDPRLKEWLPTYEGRE--------------------------------------------------------------------------------------------------------------------------------------------------------------------------------------------------------------------------------------------------------------------------------------------------------------------------------------------------------------------------------------------------
>DSM16107-NODE_43
-------------------------------------------------------------------------------------------MATSLLTRRSFVKLAAVVGAAAGLATAPHQALAETGDGGASASSDVKVVRTC---------------------------------------------------------------------------------------------------------------------------------------------------------------------------------------------------------------------CRACGKNECGVLVTVR-D-GRAIKVEGDAETAFHSMGN----CCTK---SQSSIQAAYHPD----RLYHPLKRTNPKGETDPGWVRISWDEAYATIAEKFQELIDK-------YGGESMFFMGG--TS---RIWTQHA-----------YAGWLQLVGSPNAVTA---WQICKGPRHMATQMQSEFAYSWMATT---------------------DRPRVFVQWGTATEISNY-DESCRTTVD--LANT-----ADEYISIDPRRTGLNHE-ADTWAHLRPGTDGALALSWANVIIEN-NLFKDLFVKRWTNAPFLVVDGMEPSGGPLVNTIAWSELKPMRTRLLKEGDLKESGSVARYMVWDELAGTDDAHPLHDNDPSGHLTYFDAETGLWEGEPDEVWNEFYD-----------NPQPNLPKGTVPGRIAKESPFNPEIDPALRGTFDVELADGATYKARPVWDHFAEYTQN----FTPEKAAEITGVAAEDIERMAKTWATP----LDPSTGYGNGGLQYGL-APEHAC-NAIQNNRIFDTLVGITGNWDTPAG----NRG-------PTCGTFSGAE-----------------------------------DAQPTIVTGH---------------FEGVD-----------FTTFH---DKILGHE-K--IPTLS---------------------WWQQW-------------------ADANAVQDAI--LT-----GDP-------Y-P-------------------VRGGLCEASGFMN---QGNSTKYWEA--LN-A-LDFFVVQDLWKT------------PAA-GAADILLPVYHWLEVDCPRISQGSTGAQGA----NCRAIEPPG-----DCKFDVDIVTDVYKAM-----------GVPYADDPV-----------SF---------------GLPEGCTYPTSEQLFDKVV----------------APM---------------GMT--------------WAEYKEAFQEHGWWDCREIAPETWG----------TYRRYETGMCSKPGLVTPAGNP------------MKG--MSTPTRKMEIWS-TALETYE-----------------SEGKFN------------------------------LPSWEPAAHNE--LGDPSVK-------------------------DEW----------PFLMTTGRRIPVYFHS--EHRQLP-WCRELWPAPRMEINPDDAQKLGIEQGDWVWIESP--NG-----KVRQTADLYYGI-EPGVV------NAEHQWWFPE------------------------------------------LNQAGGGFDLCTINCLV-DGDEQ--DPLCGASYLR-AYNVKVYKATPENSPFGNPVPCG-VDGTEIIFDSSDDRLKAWLPNYEIRK--------------------------------------------------------------------------------------------------------------------------------------------------------------------------------------------------------------------------------------------------------------------------------------------------------------------------------------------------------------------------------------------------
>Adlercreutzia equolifaciens DSM 19450 DNA, complete genome 
---------------------------------------------------------------------------------------------MKTRALSRRTFMKLSAATAIATGLSAGTAVAFAEADAGTQGSDIKRIRTC---------------------------------------------------------------------------------------------------------------------------------------------------------------------------------------------------------------------CRGCGKMECGVWVTVE-N-GRAVKVEGDTSCF-TSGGN----CCAK---SQSSIQAAYHPD----RVLYPLKRTNPKDADDPGWVRISWDEAYATMAEKYGEIMDK-------FGGEAIMMMSG--TS---RCWCMGA----------YGVFP-LLFRSPNRVTP---YQVCKGPRHFATLMNSAYAFSWQATV---------------------DQPEVMVRWGGSTEMSNY-DDSCRQTVD--MAMY-----ADKFITVDPRLTNLGKE-SDIWQPLYPQTDGALALSWMHVIIEK-DLWDHQFVQKWTDAPFLVVEDMEPTPGPFGAKFQAGVFQTQTRLLKESDLVADGSPLKMMCWDKIGNRLTYFDTETMLWEGETWSAEAGLVRGKEAQQKHLFPGVAQ-----------------GWVPDQTGFTQADGFAAEIDPALEGSYEVTLADGSTHAVRPVWEHFKERCAQ----YAPDKAAAITHIPAEQIEEAATTYATR----LRPETGYGNGGIGYML-AIEHGC-NAIQNSRALDCLVGITGNWDTPAG----NRGGTTSFLTAPQV-----------------------------------------NFAGNINMGG---------------TEPLD-----------EATLA---K-LAGID-K--FPVLN---------------------WWQYW-------------------ADANATYEQM--QT-----HDP-------Y-P-------------------IVAGIAQSGDFMN---MANSLYNWES-FKG---LDFFVCIDFWHT------------PLS-DRADLLLPCAHWLEINATRPSQGSSGGMGY----NVQCVERPG-----EVEYDLNFDINLYKAM-----------GVPFSADPDN----------PW-----------------------PTEEEYCDWYV-------------------------------QASGKT--------------WKELTDDFQANGWADCKTMDPAYGGTWG-------FYRRYQLGMLRPDM--------------------KPG--MQTPTGKMELWN-TTMETFFP----------------ENPDDI------------------------------LPNYAEAPLSR--TERPELE-------------------------EEY----------PLICNTGRRIPVYFHS--EHRQLP-WCREQWPVPRMEIHPSDAEKYGIEQGDWVWIENE--NG-----KIRQVADIYAGI-EPGVI------NCEHQWWYPE------------------------------------------LNQSGHGFELSGVNCLV-SRDLR--DRHSATSYLR-AYPVKIYKATAENSPFGNPCPCG-NDGTEIIHDATDPRLKEWAKLNFEGEE-------------------------------------------------------------------------------------------------------------------------------------------------------------------------------------------------------------------------------------------------------------------------------------------------------------------------------------------------------------------------------------------------
>AB8n2-NODE_19 2
----------------------------------------------------------------------------------------------GMLNLTRRSFLQVAAAASALAAVAPQATVALAEQDVPAHAAEVKRIRSC---------------------------------------------------------------------------------------------------------------------------------------------------------------------------------------------------------------------CRACGKMECGVWVTVE-N-GKAVKIEGDESAW-HSRGN----CCSK---SQSSLQAAYHPD----RLKYPMKRT-NPKGEEPGWVRITWDEAFTSIGQKVNETIER-------YGSQSIFSMIG--TS---RIWSMSG---------GNAMTY--YFESPNVHYA---SQICKGPRFVGTRINSYDGMFWLATS---------------------ERPKVYVQWGGASEISNY-DDSCRTTVD--IAVN-----ADTHIVVDPRMTGLGKE-SDIWNPVRPGTDGALALSWTNVIIEN-NLYDDLYVKRWTNGPFLYCSSIEPTGFETKAPSSRMFEVKTRLLKESDVVDGGSPKRFMIWDKLREAAGMTGNDCLTYYDVDLGNFEGELEWSPQTEGRLSDQYAEG--------------------AVPGFLPDPVEFDPAKDPALYGEFEIVLKDGTVAKTIPVWDMYAQRCAE----YAPEKAEDITGVPADLIRKAALAYGTR----IDPSTGYGNGGIQYML-AIEHSG-NAVQNVRCFDILVGITGNFDTPGG----NRG-------GTKG---------------------------------------------GWGSQF-------------TPGGKMN-----------PDEIT---KKILGGE-E--FPLLY---------------------PWLGM------------------FSDARSVLDAV--MT-----GEP-------Y-G-------------------MHLCMLSSGDHMN---MVNAMYAWEA--LQ-K-LDFMFASELWHA------------PTS-QLADILLPVHHWLEVDCVRISQGAHGVEGA----TCKAIEPPA-----DTMWDIDIYTNIVKAM-----------GK------------------EW---------------VSECESDYPTGEEQLSLAT------------------------------EKAYGME--------------WQEFRENFQQSGWTDCKEKYPDTWG----------TYRRYETGQYMPG---------------------KPG--FWTPTQKQEIWS-TVLETFM-----------------SGRGFE------------------------------LPDYNEPPHSP--IADPDLC-------------------------QEF----------PYIMTTGRRVPVYFHN--EHRQLP-WCREQWPVPRVEINPEDALELGIEQGDWVWIESK--WG-----KIRQCADLYYGI-NKGVV------NCEHQWWLPE------------------------------------------FSGATKGFDLVNVNCLT-DKNAQ--CPIGGATNVR-AYPVKLCKATPENSPYDNPVPCD-VDGTEMITSPDDPRLKEWLPTYEGRE--------------------------------------------------------------------------------------------------------------------------------------------------------------------------------------------------------------------------------------------------------------------------------------------------------------------------------------------------------------------------------------------------
>A2-NODE_3 4
---------------------------------------------------------------------------------------------TMSRRSFMRLAGVTSAALALTSATAPAALAEEHDSGTVASSDGVQRIRTM---------------------------------------------------------------------------------------------------------------------------------------------------------------------------------------------------------------------CRGCGKMECGVWVTVE-N-GRAIKIEGDESSF-ASSGN----SCSK---SQASLQACYHPD----RLAYPMKRTNPKGDDDPGWVRISWDEALAEAGTKLNEIKEQ-------RGGNSMFSMCG--TS---RIYCMAS-----------ALGMQGILNTANTHQA---YQICKGPRHVATGMVSARAYSWMATV---------------------DRPSVFVQWGGASELSNY-DDSCRTTVD--AAVK-----ADKHIIVDPRQTNLGKE-ADIWNPLRPGTDGAVGLGWLNVIMEY-NLYDELWVKRWTNGPFLVCEDIEPSGWQQMGAGGPEEIKTRLLKESDVQEDGSPKRFMVYDQLNQRLTYFDADTGYWEGEQPRTLTGKEARQKHLA-----------------------------PGVTQGWVPDPTGFDPEIDPQIFGQVEVTLKDASTSVCKTVWQTFSDYVAD----FTPEKVEEITSVSADALREAAITYATP----IDPSTGYGNGGIQYML-AIEHAC-NSVQNSRICDLIVGITGNFDTPGG----NRG-------ATAA-----------------------------------------TFDEEFAMMG-------------SGLPMAS-----------ADLWD---K-VLGVE-D--IPLLK---------------------HHGIW-------------------ADSTAIWDACNNE------GAP-------Y-P-------------------LYGGVCQSGDVMN---MSNALWGWEG-LKK---LDFLLDIDLWHT------------PTS-QLADILLPARHWLEVDCPRRSQGSGGMEGS----HCKCVEPLG-----ESWFDVDIIIQLCKAM-----------GIPWSADPDD----------PW-----------------------PDSIKELDAAC-------------------------------EPMGLT--------------WEEWKQEFQKTGFRDCKKEYPDDWG----------TYRRYETGHCRSDG--------------------KPG--LQTPTLKQEIWS-TIIETYH-----------------PDGRYN------------------------------LPTYSEPPESP--VAQPERA-------------------------QEY----------PYIMTTGRRIPVYFHS--EHRQLP-WCRELWPVPRVEINPKDALELGIEQGDWVWIETE--RG-----KVRQVADLYHGI-RPGTI------NCEHQWWLPE------------------------------------------FHGATKGFDLISINCLV-NKDMR--DPLCGSSYAR-AYNVKVYKATPENSPFGNPVPCD-VDGTEMITSPDDPRLKEWLPNYEGRD--------------------------------------------------------------------------------------------------------------------------------------------------------------------------------------------------------------------------------------------------------------------------------------------------------------------------------------------------------------------------------------------------
>W1BHI6-NODE_9 5
-------------------------------------------------------------------------------------------MGVLTLSRRRFLEASAVVGGAAVLSAATASSALAESNVESGGSNDVKRVRSC---------------------------------------------------------------------------------------------------------------------------------------------------------------------------------------------------------------------CRACGKMECGVWVTVQ-N-GRAIRVEGDESAF-QSMGN----CCNK---SQSSIQAAYHPD----RLYHPMKRTNPKDNDDPGWVRISWEEAFSTITQKLEETAEK-------YSGLSVFGMSG--TS---RQWGMLA----------YGALG-QLVGSPNMAIP---WQVCKGPRFFGTSLNSCDAFSWQENV---------------------SRPKVYVSWGTAPECSNY-DDSCRTIID--VAEK-----AQTHILVDPRMTNHGKE-ADLWLPLRPGTDDAMALAWMNVVVEG-NLYDELFVKKWTNAPYLVVEDMEPTPGNEYKKIVSGTFTVKTRLLKESDLQEDGDPANYMVWDAAHDKLSYCNGDTCEWEGETWVRPEEGFVPELDDLV--------------------------PGVAPGFVISPTPMPNGIDPALEGEYEVTLKDGRVVKARPVWALLRERLAE----FTPEIVSEICEVPADDIREAATIWATP----VDPDRGFGNGGIHYQL-AIEHAC-NGVQTARILDTLIGITGNWDVPGG----SRG-------STVG-----------------------------------------QFPLTLGLGG-----------NSNGAPPLA-----------PEVYD---K-ALGVD-E--FPLLK---------------------WWQRW-------------------ADDAVLFKTM--ET-----GDP-------Y-P-------------------LKFGWCSTGDIMN---MSNPSQKWDA-LKN---VDFFVVSDLWKT------------PTA-GMADMLLPVEHWIETNCPRISQGSSGAQGA----TVRCIEPPA-----DVLHDIEIIIETYKRM-----------GVPWSPVEDN----------PW-----------------------PTYEEELDVII-------------------------------ADSGMK--------------WSEYVAEFQEHGWWDCKVVNPPFWG----------TYRRYETGYLPQKAAGGVIGNYGLADAIN-----TPG--FGTPTKKMELWN-TTIETFM-----------------PDSPRDV-----------------------------LPECIEPPMSP--KADPERC-------------------------AEY----------PFIATSGRRIPVYFHS--EHRQLP-WCREQWPAPRVEINPEDAAELGIEQGDWVWIETP--EG-----KIRQTADLYYGI-KTGVV------NLEHQWWFPE------------------------------------------LDQADKGFNLSCCNCLV-RTGVGYQDRISGASYLR-AYPVKIYKATAENSPFGNPCPCD-HNGNEIIHDASDPRLKKWTQNYDIRE--------------------------------------------------------------------------------------------------------------------------------------------------------------------------------------------------------------------------------------------------------------------------------------------------------------------------------------------------------------------------------------------------
>OB21GAM11-NODE_1
----------------------------------------------------------------------------------------------------------------------------------------------------------------------------------------------------------------------------------------------------------------------------------------------------------------------------------------------------------------------------------YD-----------------------------------------------------------------------SWDDFVAAYQEH---------------------------------------------------------------------------------------GTWNMKEV---------------------------------------------------------------------------------------------------------------------------------------------------------------------------------------------------------------------------------------------------------------------------------------------FPDDWGS-------YRRYEIGQAYRKA--------------------------------------------------------------------------------------------------------------------------------------------------------PYQQP---T-KLDIN----IP-------------------------------------------------------------------GFP-------T-P-------------------------------------------------------TMKHELWAT--------------------------------------------------TIESHFPEG--------SD----------------------GPEV----------------------------------------------------------------------------------------------------------------------------------------------------------------------------TPG--FHTEA--------------------------------------------------------------------LPYYVEGIHSR--VRDAETY-------------------------EEY----------PILCITGRRIPVYFHS--EHRQLP-WCRELWPVPRMEINPETAAELGLEQGDWAWIESP--WG-----KVRQTVDLYYGI-APGTI------NCEHQWWYPE------------------------------------------LAQADKGFKLSCINCIV-DRTAQ--DKYNGSSTVR-GYPVKVYKATPENSPFGNPVPCG-NDGTEIIHDSSDPRLKLWAIGAEG----------------------------------------------------------------------------------------------------------------------------------------------------------------------------------------------------------------------------------------------------------------------------------------------------------------------------------------------------------------------------------------------------
>A2-NODE_3 1
------------------------------------------------------------------------------------------MGKTTVTRRAFAQLAAATGAIAAMGVGTRPAVALTDGNSGTAGERGIKKIRSC---------------------------------------------------------------------------------------------------------------------------------------------------------------------------------------------------------------------CRGCGKVECGVWVYIQ-D-GKVVRTEGDETCF-NTMGN----HCSK---GQASIQAAYHPD----RIKFPMKRTNPKGSEDPGWVRISWDEAYRTIADNIMQLREK-------YGPESLFTWCG--TG---RQWCMQS----------DAGMALELFGTPNIIAA---YQVCKGPRHFSSRLDNVQAWSWSEVI---------------------NHSTKYVQWATDPSVSNY-DDSSRLVID--VARE-----AEAFIVVDPRLSNLGRT-AKYWLNLRPGTDNAMALGWCHIILKH-DLVDWQFVKRWSNASFIVVPDMDPSGYTEAVQNTKSPYEYRTRLLTEADIDPSMVDWEIEGEGNPKRYLVYDQINRRWTYWQADPEDAHWEGETWTKQTSGFTQDVS-------------RLRDDESKVAGWIADLSEFDPRIDPALTGEFEVRLKDGSTHIGRPAWDLWAEYLQQ----FTPERVSEITGVDAQLIEDAVVEWATRDDPRIPNG------GINYGL-GVEHAG-NSTQNCRAIMAACAMVGAIDTPGG----QRG-------ATNG-----------------------------------------WTEQSGPCAM---------LPSMAAFAFMP-----------TPDLS---LKMAGNE-K--MPLLY---------------------WYGVW-------------------CDANAAMECAHKEP-----DAP-------Y-E-------------------IHGGMIGSGDHMN---MGNATYNWEA--LN-M-LDFLFEANLWHS------------PTS-GAADILLPVCHWTEINAYRIAQGASGGFGL----CVKAVDPPG-----ECKSDPLYFMELSKYF-----------GVPAFDGDD-----------PW------------------LENKPDADLEIENLTI-----------------------------QCCVQGCA----PYNN------WNELEAAFQEHGWWNMKREIPEDWG----------TYRRYEVGQAYRLAPHQQPAQLNIN---------KPG--FPTPTMKHEFWC-TSIESFFPEGADGPE---------LAPGFTSEA---------------------------LPYYAEPAHGP--VVDAETY-------------------------KEY----------PITCITGRRIPVYFHS--EHRQLP-WCRELWPVPRMEINPDTAAELGLEQGDWAWIESP--WG-----KVRQTVDLYYGI-KPNMI------NAEHQWWYPE------------------------------------------LAQADKGYELSCINCIT-DRKTQ--DKYNGSSNVR-TYPVKVYKATPENSPFGNPIPCG-NDGTEIIHDSSDPRLKLW----------------------------------------------------------------------------------------------------------------------------------------------------------------------------------------------------------------------------------------------------------------------------------------------------------------------------------------------------------------------------------------------------------
>Desulfobulbus propionicus DSM 2032, complete genome 
-----------------------------------------------------------------------------------------------------------------------------------------MIIDTV---------------------------------------------------------------------------------------------------------------------------------------------------------------------------------------------------------------------CRFCS-SCCPIEAEVE-E-GRLIGARRKSFLE-PDKRL----TCAK---LAAAAEIVYSPK----RLTTPLIK----KADGTGFREAGWDEALDLVVAAMQRHRRE-------SGSQSIAWLRG--MAADWGAPWDYP----------NRLMH--AFGSPNTIGN---GSICFVARDFAHSYVYG-SMAFPEAK----------------------AAKCIIVWGKNDGNTALGAAEGIHWAK----EH-----GATLIVIDPVRTALARK-ADIWLQIKPGHDGLLAMAMINEIIGN-NLYDADFVRQYTVG--------------------------------------------------------------------------------------------------------------------------------------------------------FEKLKQVAAQ----YPAEQVADSLWLSAARIKEIARLYATT----KPAA-------IIDGN-GLDMHR-EVFDTTRAIAMLRALTGNLDQPGG----DVL-------PQPI--------------------------------------------PARNIQL---------------KERLP-----------EGTVP------ITRD----YSLFNT--------------------FSETW-----------------GNQVQGCVVDAI--LD-----EQP-------Y-P-------------------LKMVVVQSGNPLV--TMADSTRTRAA-FTK---LDTLVVIDMFLT------------ETA-RLADVILPASSCFEKTQLNRASIRNNPMFL----QDAVIEPVG-----DSWPDWKIVFELGRRL-----------GLSEDF--------------PW-----------------------QTAEEAIDYQL-------------------------------EPAGVT--------------VADLRVHGK-----GLRIEEL--------------RYHKYRD---------------------------QP---FKTPSGKVEFFS-KRLAEAG-----------------FCG---------------------------------VPFARGLGADP--ISFADQS-------------------------DAY----------PVLGVSGSRDIRFTNS--QYRTIP-ALLRNGEGCVVDIHPEDAARQGFVDGDRIRIETP--KG-----EIEMPARLSSTT-RPGMV------RIAWGWGEHD--------------------------------------------------PRANLNTLT-EDEVR--GPVSGTSTSR-SFMCRLRKV-------------------------------------------------------------------------------------------------------------------------------------------------------------------------------------------------------------------------------------------------------------------------------------------------------------------------------------------------------------------------------------------------------------------------------------------
>3C-NODE_1 1
---------------------------------------------------------------------------------------------------------------------------------------------------------------------------------------------------------------------------------------------------------------------------------------------------------------------------------------------------------------------PYCG-AGCKMNLMVE-N-GRVIDAEGLPGVT--NEGE----LCLK---GLYGYDFVNDTRILTPRIYHPMIR--RTKGA--PLERVSWDEALDFTASRLRAIIEE-------SGPEAVMLTGS--SRGAGNEANFVM----------QKFTR-ACLGTNNIDNC---ARTCHAASVIGLMECVGSGAMSVSIP-------------------TLEETDCILLIGYNPAASHP---IVARRIV-RAKER-----GAELIVCDPRVIESARI-ADLYLPLANGSNLALVNALAYTIIDE-ELADFDFIDEHTEG--------------------------------------------------------------------------------------------------------------------------------------------------------FDDWWEIVQD----YAPEDVEGVCGMPAELIRQAARRYATA----ETAV-------VGWGM-GVTQHA-QGVQTVRAIAALALITGHIGKPRS----GLA-------PVRG---------------------------------------QNNVQGSCDMGM--------------WPSLYPGYQRV------DDPAA---RAKFAAA----WGVLEERLS-----------------LEPGW--------------------KLTDLPHAV---------GEG---------K-------------------IRAFYNFGEDPLQ--TKPDTAQVRRM-LES---LDLLISQDIFMT------------QTT-ALADVVLPATSWAEHDAVYTASDRSFQL------TTAALPPKG-----ECRHDWEIFADLSTRM---------------------------------------------------------------------------------------------------------------------------------------------------------------------------------------------------------------------------------------------------------------------------------------------------------------------------------------------------------------------------------------------------------------------------------------------------------------------------------------------------------------------------------------------------------------------------------------------------------------------------------------------------------------------------------------------------------------------------------------------------------------------------------------------------------------------------------------------------------------------------------------------------------------------------------------------------------------------------
>28C-NODE_1 1
---------------------------------------------------------------------------------------------------------------------------------------------------------------------------------------------------------------------------------------------------------------------------------------------------------------------------------------------------------------------PYCG-AGCKMNLVVE-N-GLVIEAEGLDGIT--NEGE----LCLK---GLYGYDFINDTRILTPRIYHPMIR--REKGA--PLERVSWDEALDFTASRLRAIIEE-------SGSEAVMLTGS--SRGAGNEANYVM----------QKFTR-ACLGTNNIDNC---ARTCHAASVIGLMECVGSGAMSVSIP-------------------VLERTDCILLIGYNPAASHP---IVARRIV-KAKER-----GADLIVCDPRVIESARI-ADLYLPLENGSNLALVNALAYTIIDE-DLADWDFIDNHTEG--------------------------------------------------------------------------------------------------------------------------------------------------------FDAWWEVVQE----YAPEDVADVTGLAPELVRHAARRYAKA----PSAV-------VGWGM-GVTQHA-QGVQTVRAIAALALITGHIGRPNS----GLA-------PVRG---------------------------------------QNNVQGSCDMGM--------------WPSLYPGYQRVDD----PAVRA---KFAAAWG----VPEERLS-------------------LQEGW--------------------KLTDLPHGV--AE-----GK------------------------------IRAFYNFGEDPLQ--TEPDTAQMRKT-LEG---LDLLISQDIFMT------------QTT-ALADVVLPATSWGEHDAVYTASDRSFQL------TTAALLPKG-----ECRHDWEIFADLSTRM---------------------------------------------------------------------------------------------------------------------------------------------------------------------------------------------------------------------------------------------------------------------------------------------------------------------------------------------------------------------------------------------------------------------------------------------------------------------------------------------------------------------------------------------------------------------------------------------------------------------------------------------------------------------------------------------------------------------------------------------------------------------------------------------------------------------------------------------------------------------------------------------------------------------------------------------------------------------------
>Bradyrhizobium canariense strain GAS369 genome assembly, chromosome: I 
----------------------------------------------------------------------------------------------------------------------MQMMMLEKKRPSAIAANNTCVVPST---------------------------------------------------------------------------------------------------------------------------------------------------------------------------------------------------------------------CWECG-AICGSLLTVK-D-GKVLKIAPNPAHP-ASKGA----FCVK--GIRAAHEWTYQSS----RLRNPLRRV-GPRGS-GKFETVSWDSALDQMAEGFAGVRTE-------YGPLALVGAVS--GAFFSRGLVMAL------------LMR--ALGSPNWMIN---QDLCGGCRAVGEKMT---GLDITGGE-------------------DIEHTACAMIVGRNPAVADP-----IQWMA---LKRA-KTRGARILVIDPFRTSAVDI-ADLWLRPRPGTDTAVAMAMIKVCIDE-GLYDRSFVRKWCHG--------------------------------------------------------------------------------------------------------------------------------------------------------FEELAQRVCS----CKPAWAEEHSGVAAADIIAAARMYGE-----GPSC-------FVSGH-GIDASS-NGVQTFRAYNCLVGISGNVDRIGG----NRR-------GKKP--------------------------------------------PGFKTYF---------DVLFDPAFRLS-----------PDVEA---E-RIGAK-E--FPLWSGP-------------------LGYQM------------------ACHNPSVIDAM--LT-----GRP-------Y-P-------------------VRALFASGVNIAV--TYPDTPRTIEA-LKN---LDVFVVAAQTMT------------PTA-AWADLVLPKTTTIEEEQVHIHQGAPCVTY-----TRPGAERDG-----DVKSDLEIALGLIERL-----------APRGAAEA---RFI------PW-----------------------AEQTEFNTYLL-------------------------------EGSGIS--------------LDDLRRDGF--------------------------ATFPYRLGNFEEKP-------------------------FVGPTGKVELYS-ESMASVG-----------------LDP---------------------------------LPAHVPPSYVLDRVAVNDAF--------------------------------------PLVLQTGLREKTYHHS--RFREQA-WARKVSPDPVVYIHPDTAERYGVAEGSWITVLTPGASG-----SCRLKAKLTTDT-MTGVL------TTGVGWWLPE------------------------------------------APAPHFGARDVNINAAL-SYSGRW-DPASGSADTR-GIACRIETAPHVEVG-------------------------------------------------------------------------------------------------------------------------------------------------------------------------------------------------------------------------------------------------------------------------------------------------------------------------------------------------------------------------------------------------------------------------------------
>Variibacter gotjawalensis DNA, complete genome 
---------------------------------------------------------------------------------------------------------------------------------MQSHQSGVTVVPST---------------------------------------------------------------------------------------------------------------------------------------------------------------------------------------------------------------------CWECG-AICGSLLTVQ-N-ERVTKIAPNPAHP-ASTGA----FCIK--GIRGAREWTDQAV----RLRSPLRRV-GDRGS-GRFERISWDDALDETAAALRKVRAA-------HGPLAIAGAVS--GAFFSRGLFMAL------------LMR--SLGSPNWLIN---QDLCGGCRGVSQKMT---GLDVAGGE-------------------DIDNANCVMIVGRNPAIADP-----PQWMA--IKRAKAK--GAKIVVIDPFRSPAVEI-ADLWLRPAPGTDGALALALTHVLIAE-DMYSREDVEHWCHG--------------------------------------------------------------------------------------------------------------------------------------------------------FDALAERVRP----CTPEWAQRETGISASDIVTAARVYGE-----GPSC-------IVTGH-GIDAAS-NGVQTFRAYECLIGISGNVDRIGG----NRR-------SKKP-----------------------------------------PGFRTY-FDI---------LFDS--AFRLP-----------ADVEE---Q-RIGAA-K--FPLWSGP-------------------LGFQM------------------ACHNPSVIEAI--LT-----GNP-------Y-P-------------------IKALYMSGVNIAV--TYPDTKRTIDA-LKS---LDHVVVAAHTMT------------PTA-AWADIVLPKTTTLEEEQVHIHQGGPCVTF-----TAAAGRPNG-----DVKSDIEIARGLIERL-----------AADGDADERFL---------PW-----------------------RSQAEFNRFLL-------------------------------ADSEVD--------------IDLLKKT-------GFYTFPF--------------EQRNFHS---------------------------KP---FATPTGKIELYS-ETMASVG-----------------HDP---------------------------------LPNYIPPSYRH---TTPDIQ-------------------------AIY----------PLVLQTGLREKSYHHS--RFREQA-WARKVSPDPIVYIHPKTAEDYGISDNVWIVVEVAGGSG-----SCRLKAKITDDT-LPGVL------TTGVGWWLPE------------------------------------------APAPHFGARDVNINHAL--PYGSRWDRASGSADTR-GLACRLELLTDAALSEREET--------------------------------------------------------------------------------------------------------------------------------------------------------------------------------------------------------------------------------------------------------------------------------------------------------------------------------------------------------------------------------------------------------------------------------
>Gottschalkia acidurici 9a chromosome, complete genome 
--------------------------------------------------------------------------------------------------------------------------------------MENTKVNAI---------------------------------------------------------------------------------------------------------------------------------------------------------------------------------------------------------------------CGVCP-GGCAIEAEVK-D-GVLVDVKPNKEAP---FGT----MCIR---GKAAAEIVYSKD----RINKPLIRI-GKRGE-GKFREAEWDEALDYVTDKMKELKNK-------YGAESIISHSG--RGVFEQSFSEID------NVLGTKFLW--EFGSPNVSSV---GSLCYQSFGVFAPMT---TYGLMGYN----------------IEPEYENTNLIVIWGANPVTDSP--PFSFHQIM-KAKEQ-----GKKIIVIDHMKSDIAKR-ADEWIPIRSGTDGALALGVINVIIQE-KLYDKEFIEKWTVG--------------------------------------------------------------------------------------------------------------------------------------------------------FKELKEYVTK----FTPEEVERITKVPKDRVVSLAREIATA----NHAT-------LRTYT-GLEYTN-SGVQNIRAVYILWALSGNIDVPGG----IYF-------KPQS-------------------------------------------VIKKDIKK-------------------------------PSHVK-----AIGAS-E--YPVFY---------------------DLTDD-------------------AQFMEFPKAV--LD-----SNP-------Y-K-------------------IRGLLNIGSSILT--SYPQPNIYEKA-FKE---LDLMVVIDRFMT------------KDA-LFADVVLPATTHFEIDSYQRYPGYARL-------RRKVIEPVG-----QARNDMLILGELANRL-----------GFGHL---------------YP-----------------------QTEEEIIEKAF---------------------------------SGNP------------ELLKKLRESED-----GVEVPIPEC------------KYKKYESGLLRGDG--------------------KAG--FPTKSGKLEIYS-EYLESYG-----------------YDP---------------------------------LPKYIEPIESP--LKSTDIF-------------------------KDY----------PLILNTGARIHSTFRS--QHLNIP-SLLKLQEKPLALMNPEDAVRRRIENGDRIKVKTK--RG-----EVYFYADVSDKV-LPGTV------EVNQGGGSPI---------------------------------------------QVDEWKEGNVNYLT-DLKNR--DNISGFPVLK-ALLCEIAKA-------------------------------------------------------------------------------------------------------------------------------------------------------------------------------------------------------------------------------------------------------------------------------------------------------------------------------------------------------------------------------------------------------------------------------------------
>Geobacter sp. M21, complete genome 
-----------------------------------------------------------------------------------------------------------------------------------MPEHSCETRNGM---------------------------------------------------------------------------------------------------------------------------------------------------------------------------------------------------------------------CGICP-AGCFVTVTLK-Q-GKLVAVEPQAGSP---MGI----LCRI---GRHSPQIVHDPD----RLLYPLKRI-GPKGG-YDFERISWDEAFETIVARLNEVKAC-------YGAEGAAIYTG--RGSFDMALCDLFQPADAAVSSASSVLF--PFGSPNTLGV---GALCYVSFAMIAPHVTMGEMLITMET-------------------DLEQSELIVIWGANPATDSP---PLAHRQIMAARAR-----GAQVVAIDPRLGETAREAEAEWIPIRPGTDGALALALIGVLVEE-ELFDEAFARDWTVG--------------------------------------------------------------------------------------------------------------------------------------------------------FPELSSLVQH----FRPETVEQITGVPAETIRHLARRIASA----RGAA------PVMYT--GLEYSD-SGVQAIRAVFTLFALAGQLDVPGG----VLF-------RMKE--------------------------------------------NIFPQNR---------------SRLIR-----------NPDLK---K-ALGRD-R--FPVYS---------------------AYRGE-------------------SHAAVLPEAV--LE-----GKP-------Y-P-------------------VRALLVLGGSIIT--AWPDPALWRRT--LS-S-LDFLVSINRYHT------------ADS-AFADIVLPAATYYEITSYMRYGPLFKI-------RERLVPPQG-----EARSDFLILAELARRL-----------GYGEL---------------YP-----------------------QSEEEMLRFAL----------------EGS---------------GFT--------------LEEVRAQG------GEARVPAVMM-----------QYKKWEKGLLRPDG--------------------KPG--FNTSSGKFEIAS-SVLAENG-----------------YAS---------------------------------LPLYTEPGEGP--LADPQLA-------------------------REY----------PLVFNSGARTTHDFRS--QHHGVR-DLSDPLPEPPVTLNREDAAELGVGEGERVWVETP--RG-----KALFAARLTSGI-VRGCI------DAAMGGGGPL---------------------------------------------GSEAWRQCNVNQLT-DPRRY--DPISGFPVYK-TLLCRVRKAGAAVAGSASSTGST-ESTKSTGSIWSTFSEAPPSAVVAPPRQVYLDHNATTEVSPEVREAMLPYLGGDWGNPSSIHDKGSRARAALEDARRQVAQALNCTARRIVFTGGGSEADNLALRGVALAADGSRRHLVTSSIEHPAVLATCRALACQGYELSVLDVDREGVVQAEQLERVIRPDTLLVSVMLANNETGALQPVPELARIAHAKGALFHCDAVQALGKMELDLEQLGADLVSLSSHKVHGPKGVGALYLGREVKLEPIITGGGQEHGLRAGTENVPGIVGFAKAVELSQAGLFAGEPERLARLRDRLEQGILGIVAGATRNGPEKRRLCNTLNLQLPGIRGESLVLLLDRAGVALSSGSACKSGNPDPSHALLAMGLTPQQAHCSVRFSLGRENGEDDIEYVLDRLRELLLDTGQAVRFVACR
>Kuenenia stuttgartiensis genome fragment KUST_E (5 of 5) 
----------------------------------------------------------------------------------------------------------------------------------MESRSSINDKHAI---------------------------------------------------------------------------------------------------------------------------------------------------------------------------------------------------------------------CGICP-AGCWVTVTYD-EKGMIDKVCPDRSSH---LGM----ICKL---GEHSAEIVYSKD----RLRYPMRRK-GPKGT-YEFERISWDNAYDIIVENLNKIKEE-------SGPEATAIYTG--RGSFELAMCDIFQPKGVAVSSASSVLF--PFGSPNTLGV---GALCYVSFAMIAPHTTMGGMLINMFS-------------------DLENAQMIVVWGTNPATDCP-PFDLNRIVN--AQKQ-----GAQIVVIDPRRTMTAKLTDAEWIPIRPGTDGALALGMCNVIIEE-ELYDEDFVKNWSVG--------------------------------------------------------------------------------------------------------------------------------------------------------FDDLARYVQH----FGPDAVESITGVPAETIKSLARRIAEA----NGAS------PIMYS--GLEYSD-SGVQAIRATMVLWALAGQLDVPGG----RCF-------TMHQ--------------------------------------------NNFPINR---------------EDRIA-----------NPDVR---K-ALGRE-R--FPVYS---------------------AYRGE-------------------SHAIALPESV--LE-----GRP-------Y-R-------------------IRSLIILGGSIIT--AWPQPAVWRKT--LN-K-LDFLVSVDRQLT------------ADA-AYADIVLPATTMYEIESYMTYGPIFRI-------REKVIEPVG-----EARNDFFILSELARRL-----------GYGHL---------------YP-----------------------KNEEELLRHVL----------------KGS---------------GFA--------------LEDVQHAK------GTVQTPTVMM-----------QYKKWEKGLLRTDG--------------------KPG--FDTPTGKFEIAS-TILEEHG-----------------YDP---------------------------------LPIYTEPGEGP--HSQPDLA-------------------------EEF----------PLVFNSGSRVTTDFRS--QHHGIS-GLLKERPEPTVTINTLDAEARNIKSGDLVNIMTK--RG-----TVTMCALVTDDI-VQGAI------DANMG---------------------------------------------GGGSVGPEKWQNCNVNELT-DLQRY--DPISGFPVYK-TLLCDVAKATEREKIVEVDSGEYCDTAGMVESSVKPRHIEKRI---------YLDHNATTPLDPEVKKIMLQFIENGHGNPSSIYTEGKDARFAVEAARRSVAQLLNCTARRIIFTGGGSEANNLAVKGVAFANWNSKNHIITTTIEHPSVINTCEWLERHGFMVTYLKIDKTGKLNPEDLKSAITEKTCLISVMMANNETGSINPIAALVLIAKERNVLFHSDCVQAVGKIPIDVEALGVDLLTMSGHKLYGPKGVGALYISKGIVLEPLVNGGKQESGMRAGTENVLGIVGLGKAAELAVRRI--HEMDRIKRMRDRLEAGIRELMAEAKMNGNPEALLPNTLNMTLPGIRGESVVLALDQKGISLSSGSACRAGSPKPSHALLAMGLTEEEAHCALRFSLGFGNMMEEIDRTITLLGEVIRDKKTMVRFVPCR
>Thioflavicoccus mobilis 8321, complete genome 
-------------------------------------------------------------------------------------------------------------------------------MPAETAQTPTDRSRKA--------------------------------------------------------------------------------------------------------------------------------------------------------------------------------------------------------------------ICGICP-AGCWVEVDYDAD-GRLDRLRADPDHP---LGA----ICTL---GEHAREILYSEH----RLQRPLRRT-GPKGT-LEFEPIGWDEAFELIVARLQAIKAE-------SGPDATAIYTG--RGSFELAMCDLFQPKGVSVSSASSVLF--PFGSPNTLGV---GALCYVSMAMIAPHVTMGGQFIDMYS-------------------DLENADLIVVWGANPATDCP-PRDLDRILA--ARRR-----GAEVVVIDPRRTRTAKLADAEWVPIRPGTDGALALAMANVLIEE-ELIDEAFVRDWTVG--------------------------------------------------------------------------------------------------------------------------------------------------------FDAFNQYVQH----FRAEEAAAITGVPAATIRDLARRLARA----DGAS------PVMYT--GLEYSD-SGVQAIRATMVLWALAGQLDVPGG----RCF-------AMPD--------------------------------------------SAFPINR---------------DGLIE-----------NPDVR---K-ALGRD-R--FPIYS---------------------HYRGE-------------------SHAIALPEAI--LA-----GRP-------Y-P-------------------IQALIVLGGSILT--AWPEPKVWREA--LG-A-LDFLVCIDRQLT------------ADC-AYADLVLPATTGFEIASYMHYGPIFRL-------RERVVEPLG-----EARNDFFILAELAERL-----------GYGER---------------FP-----------------------QDEEALLRFAL----------------QGS---------------GFT--------------PEAVREAG------GWVRRETAMM-----------EYKKWEKGLLRADG--------------------EPG--FATPSGKLEIAS-SLLAEHG-----------------YDA---------------------------------LPVYTEPAEGP--LARPDLA-------------------------ARF----------PLVFNSGARVTTDFRS--QHHGIA-GLIAKRPEPTVTINTRDAAARGIADGDRVRIRSP--RG-----EIAMRALVTDDI-VPGAV------DANMGGGTPV---------------------------------------------GPAAWQDANVNELT-DITRY--DPISGFPIYK-TLLCDVLPAEEATERLVIDSGEEAARTEVAAPAGPARRI-------------YLDCNATTPLAAEVRAAIHEALDRLGGNPSSLHRDGKEARQAVEEARRRLASLLDCTARRLVFTGGGSEANNLALKGVTFAAPQRTHIITTTIEHPAVLATCRWLAERLGRRVTYLPVDGDGRVRPADLAAALTDDTALVSVMTANNETGAVQPIAELAALAHRRGALFHTDAVQAVGKIPLDVAALGADLLTLSAHKIRGPKGVGALYLAKGVAIDPLVHGGHQEGGLRAGTENTLGIIGLGAAAELAARDL--GRTSEIGALRDRLADGLQAIFPEARRNGAAGERLPNTLSLTIPGVRGESLVLAMDRHGVAFSSGSACRSGSPEPSHALLAMGLAAAEAHCTIRLSLGYETSLEEIDAALAAFTAVATGGAEQIRFVACR
>Magnetococcus marinus MC-1, complete genome 
-------------------------------------------------------------------------------------------------------------------------------------MIKPGPQKTT---------------------------------------------------------------------------------------------------------------------------------------------------------------------------------------------------------------------CYQCD-MNCAFDVHYQAD-GSLERLTGP--------------SCPR---GAVQMEMQTHPE----RLRTPLKRV-GPRGG-MNFEPIGWDEALEICASQLDAIRQR-------DGAEACAFFSG--YT---KEARPHL----------QRLAH--LFGSPNYMTE---SGCCFTATLVSEQLTYGYRLKTSSLQ-------------------EAPETRCRLIWSTNPVHSVL--PYGEHPII--RPKP-----GVKTIVVDPRYTETAQR-ADLHLPIRPGTDGALALAIHNQLFAN-GWADEAFLAKWANG--------------------------------------------------------------------------------------------------------------------------------------------------------IEAFKAYVRA----FTPARASEICWVPEADIKQAAQWYATH----GPAQ-------LVLSATSTTQHS-NGFQNHRAVILLAATAGYVDIPGG----NRF-------FIDK-------------------------------------------VVPKGIDL---------------FKELI-----------HTLPP-----RVGQK-R--FPVWS---------------------NRYPA-------------------AHSMLLGEAI--EK-----GDP-------T-P-------------------IRGLFALGINPIM---WPNTDRFMRA-LEK---LDFFCMVDFFHT------------PGS-VLADLILPAATSLEREALITASSCQYRGVVQH--RRVVTPPQG-----EARPDAQIVLDLGCKL-----------GMAEQ---------------FW----------------------HGDLHASIEEQA---------------------------------QGLT-----------PHLWQRVQQEPGGLTVFGTAVMDDDVDEV---------TEKLYE----------------------------VRG--FPTPSGKIEFDA-EELRQAG-----------------YDG---------------------------------LPTYKEPVESP--LATPALA-------------------------QAY----------PLVLTTGGRSVAYTHS--QQRRFA-SLLARDPLPRVQIHSHEAAKRAIAHGDTVTLSSP--RG-----AITMVAQVDDTI-RPGIA------HAYHGW------------------------------------------------------AQANVNRLTEDDLSL--DPISGFPAFK-SSLCQIAKAD------------------------------------------------------------------------------------------------------------------------------------------------------------------------------------------------------------------------------------------------------------------------------------------------------------------------------------------------------------------------------------------------------------------------------------------
>Thiocapsa roseopersicina strain BBS sulfur reductase like molibdropretein gene, complete cds 
----------------------------------------------------------------------------------------------------------------------------------------MSWKTST---------------------------------------------------------------------------------------------------------------------------------------------------------------------------------------------------------------------CYECD-ANCGIQVELD-DDGEPIRVQGP--------------DCPR---CYVQLDRRNHPD----RILYPLKRV-GPRGS-GEFERVSWDEALDTIAERLSAAKAE-------HGAPAVGFFAG--YT---KEARPQL----------QRLAH--AFGSPNYLTE---SGCCFSATMVAEKVTFGYKIKTTSTV-------------------VSPKTRCHLIWSTNPRGSIP--PFDTHPLV--LRRP-----GKTLIVVDPRRTPLAEE-ADIHLAIRPGTDGALALGFHHLIFEN-GWQDQAFLDEWANG--------------------------------------------------------------------------------------------------------------------------------------------------------VEGFRDYVRD----FTPARVAEICGIAEQDLRRAAELFATT----PPAQ-------ITLSPTATVQHS-NGFQNHRAVILLSAVTGNLDREGG----NRF-------FNDK------AAPKPI--------------------------------ELFDYCR---------------THLPP---------------------RVGDE-V--YPV-----------------------WTRYW-----------------PAAQSMLLPDCI--LD-----GRP-------Q-P-------------------IRALLAMGINTAM---WPNSKRMEQA--LG-A-LDFFVATDFFHN------------PAT-RMADFVLPAATSLERPALIAYPGCAYQGELRY--RRPVVAPKG-----EARPDGEIFLQLGVRL-----------GMADQ---------------FW----------------------NGDLAASWAEAA---------------------------------EGIP---------------EEIRREVYDNPDGVVVYAEA--------------IEDLVESGFMDADRLYR-----------------LRG--FRTRTGKVEFDS-DELREAG-----------------HDG---------------------------------LPIYREPAESP--ISTPALA-------------------------VDY----------PLVLTSGARTKFDTHS--QHNYIE-RMRRAVPHPLAEIHPDDAAPRGIENGDPVMVSSP--RG-----SVRFLAKVTDRI-KPGVV------HCTH------------------------------------------------------GRNDANINELT-DDKHL--DPISGFPPFK-SLLCQVERVV------------------------------------------------------------------------------------------------------------------------------------------------------------------------------------------------------------------------------------------------------------------------------------------------------------------------------------------------------------------------------------------------------------------------------------------
>Ectothiorhodospira haloalkaliphila genome 
----------------------------------------------------------------------------------------------------------------------------------------MATVKST---------------------------------------------------------------------------------------------------------------------------------------------------------------------------------------------------------------------CYECD-ANCAIDVTLD-PGGEPVKIEGP--------------DCPR---CYVQLDRRNHPD----RLIHPLRRV-GPRGG-GEFERISWDEALDTIAERLSATRAQ-------HGAETVAFFAG--YT---KEARPQL----------QRLAH--AFGSPNYMTE---SGCCFSSTKVAEEVTFGTKIKTSSTV-------------------ASEATRCLLVWSTNPRGSIP--PFHQHALA--RAKP-----GRPMIVVDPRVTPLAEQ-AEVHLQIRPGTDGALALGMHHLIFAH-GWQDQAFLDEWGNG--------------------------------------------------------------------------------------------------------------------------------------------------------VEAFRDYVAA----FTPERVAAICGIAVADLERAARLYATH----SPAQ-------IMLSPTSTVQHS-NGFQNHRAVILLAAVTANIDREGG----NRF-------FNDK-------------------------------------------VTPKPIDL---------------FDHCL-----------KNLPP-----RIGDE-T--FPV-----------------------WTRHW-----------------PAAQSMLLPDAI--LE-----GRP-------Q-P-------------------IRALLAMGINTVM---WPHSQRMEQA-LGA---LDFFAASDFFHN------------PAT-RMADIVLPAATNLERTALIAYPGCNFRGELRY--RRAAVKPRG-----EARPDAEVFLDLGVRL-----------GMADQ---------------FW----------------------NGDLEACWAEAA---------------------------------EGIP---------------ENIREQVYNDPDGVTVFAGV--------------LDELVEHGFLEGDRQYR-----------------LKG--FKTRSGKVEFDA-GELRDAG-----------------HDG---------------------------------LPVWCEPAESP--VSTPELA-------------------------RDY----------PLVLTSGARHKHATHS--QHQYLE-RMRRAVPDPLVELHPHDAAARGIGDGDAVEVASP--RG-----RVRFVARVTDRI-KPGVA------HCAHGW------------------------------------------------------NHANVNELT-DDRRL--DPISGFPAFK-SLLCQVTRTHEDSGDQLAEVG-------------------------------------------------------------------------------------------------------------------------------------------------------------------------------------------------------------------------------------------------------------------------------------------------------------------------------------------------------------------------------------------------------------------------------
>3C-NODE_6
----------------------------------------------------------------------------------------------------------------------------------------------------------------------------------------------------------------------------------------------------------------------------------------------------------------------------------------------------------------------------CSTLCYIK-D-GRWTNVEGNPEAG-NNWGRGSRSLCAK---GNAAMAVLYAPG----RILYPMKRT-GEKGE-GKFERCSWDEAMDAIASKLLEQKEQ-------YGAKSYGVL----SPQFYAVLGTMG----------RRFLN--VHGSPNYMHS----AICNSQRMFSRLVTIG-GPKHAQAT--------------DTAPGQLGKTKLLVVWGYNSENSAINQGNPYARLN---AIE-K---GLKVIDIRPMQDGLASK-ADIWVPVRPGTDGALAMAILNVIIGE-GLYDHDFVENWCNG--------------------------------------------------------------------------------------------------------------------------------------------------------FDKLAEHMKQ----YTPEWASPITGIPIEQIYEIARLMGTV----KPMG-------INIGN-GIGDQQNDGHWTVACACLIEAITGNLGIAGG--GSAGM-------VAPP---------SLV--------------------------------KTKGIDI--------------LSDRLPKSK--------EDEEK---GYMAGVA-DLVGPETP---------------------RWFQT-------------MATQESGPTTAYYKGL--MS--ILTEDP-------Y-P-------------------LRCIFGQSSNPLS--ATRSPKKVEEA--LK-K-LDFYVVMDTQWN------------SSC-DYADYVLPACTNYESSYQFGTKNSAAGTFVAI--NQKIAEPMG-----ESRSDWEYYLDLAVRM-----------GYGED---------------FW----------------------NGDMDACLREQL----------------DGS---------------GIT--------------LEELRVANKGIFVERTDGAKPTEP-----------VYQDYAKMF------------------------------ASLPNGKVQCYNEWIGNKPNCDDTGE-----------ISP---------------------------------LPVYHGPAESI--AGTPDIA-------------------------KEY----------PLVISDVHAYRLCNHS--YYVDVP-YLRELQPYPWVKINPSTAKQYGIEDG-------------------------------------------------------------------------------------------------------------------------------------------------------------------------------------------------------------------------------------------------------------------------------------------------------------------------------------------------------------------------------------------------------------------------------------------------------------------------------------------------------------------------------------------------------------------------------------
>28C-NODE_3 1
----------------------------------------------------------------------------------------------------------------------------------------------------------------------------------------------------------------------------------------------------------------------------------------------------------------------------------------------------------------------------CSTLCYIK-D-GRWTNVEGNPEAG-NNWGRGSRSLCAK---GNAAMAVLYAPG----RILYPMKRT-GEKGE-GKFERCTWDEAMDAIAAKLLEQKEQ-------YGAKSYGVL----SPQFYAVLGTMG----------RRFLN--VHGSPNYMHS----AICNSQRMFSRLVTIG-GPKHAQAT--------------DTAPGQLGKTKLLVVWGYNSENSAVNQGNPYARLN---AIE-K---GLKVIDIRPMQDGLAAK-ADIWVPVRPGTDGALAMAFLNVIIGE-DLYDHDFVENWCSG--------------------------------------------------------------------------------------------------------------------------------------------------------FDQLAEHIKQ----YTPEWASPITGIPVEQIYEVARTMGTV----KPMG-------INIGN-GIGDQQNDGHWTVACACLIEAITGNLGIAGG--GGAAM-------VSPP---------SLI--------------------------------KTKGVDE--------------LTEKLPMSK--------EDEEK---GYMAGVS-DLVGPETP---------------------RWFQT-------------MDTQESGPTTAYYKGI--MS--ILTEEP-------Y-P-------------------LRCIFGQSSNPLS--ATRQPKKVEEA--LK-K-LDFYVVMDTQWN------------SSC-DFADYVLPACTNYETDQQFGTKNSTDGTFIAI--NQKIAEPMG-----ESRSDWEYYLDLAVRM-----------GYGED---------------FW----------------------NGDMDACLREQL----------------DGS---------------GID--------------LEELRAANKGIFVERTDGAKATEP-----------KYQDYEKMF------------------------------ASLPNGKVQCYNEWIGNKPNCDDTGM-----------ISP---------------------------------LPVYNGPAESI--AGTPDIA-------------------------QEY----------PLVISDVHAYRLCNHS--YYVDVP-YLRELQPYPWVKINPATAKQYDIADGDWV----------------------------------------------------------------------------------------------------------------------------------------------------------------------------------------------------------------------------------------------------------------------------------------------------------------------------------------------------------------------------------------------------------------------------------------------------------------------------------------------------------------------------------------------------------------------------------
>28C-NODE_2 2
-----------------------------------------------------------------------------------------------------------------------------------------------------------------------------------------------------------------------------------------------------------------------------------------------------------------------------------------------------------------------------------------------------------------------------------------------------------------------------------------------------------------------------------------------------------------------------------------------------------------------------------------------------------------------------------------------------------------------------------------------------------------------------------------------------------------------------------------------------FDELAERVKD----WTPERAAEICQVDADDIRLAAEYMGNW----GPVG-------MCIGL-GPGCMHTNAIQNGRSIACLQGMLGYLDVKGG----IPV-------PLSF----------------------------------------SVMLDDKITLW---------------DSTKD-----------PGRPD---LFTFGGE-E--HPLYK---------------------SFGRS-------------------NDPHAVFNAI--IT-----GEP-------R-P-------------------IKAYIAIANDPLL--CYENTNLTYQA--MTSSNLDFVCVKDFYMS------------PTA-KIADMVLPSADWSERYSYDEELDGNFLFT-----FDKAVDPPG-----ECWCDWEFFLEWGKRI-----------DPDNW---------------WW-----------------------NDVQEMVLWRM------------------------------KEFYGFD------------LTWDEFQSEKWRSTEPGGEQGEL--------------VEKKYEKGLLRPDG--------------------SPG--VPTPSGRIEFWC-ESLAAFG-----------------YDP---------------------------------LPDFEEPAESP--ISTPELA-------------------------EEY----------PLVVVTGIRIYSFFHS--AWTNTP-AQRKMYPDPFVMIHPNDARKYGITDGEWMTVESR--VG-----HMISKAYVTREI-KEGVI------GVPRPGWRDE---------------------------------------CKELGLPGYGWDKANGNVLI-PSTPA--EPGYGATPMR-SSLVKVY---------------------------------------------------------------------------------------------------------------------------------------------------------------------------------------------------------------------------------------------------------------------------------------------------------------------------------------------------------------------------------------------------------------------------------------------
>Prauserella marina strain DSM 45268 chromosome, complete genome 
----------------------------------------------------------------------------------------------------------------------MGRYDGSVALAKLNFADGSDVRRTF---------------------------------------------------------------------------------------------------------------------------------------------------------------------------------------------------------------------CTLCP-QHCGMLFHVD-GEGHPQAFDGDRENP-VANGK----LCIK---GTTAIEIHQHDD----RLNFPLKRV-GKRGE-GKWERISWEQAMDEIAEKLRELREK-------DGPESVATLGG--THKTPGDWASWR--------------WAADFGTPNFVSQ---GRNCGVSEYIAEISVYGWDTVYQSYY--------------------PGKTKCIVIWGSNPAESSP--PSFERLRQ---CQA-A---GAKLIVVDPRRTKTAQR-ADLHLPVRPRTDGALALGMIHVMIRD-GIYDKEFVEQWCTG--------------------------------------------------------------------------------------------------------------------------------------------------------FDEVEAEAAK----WTPERTEEITGVPADDVVTAAHMYATL----GPAR-------LSFGVAATQLGEGASRSAVLGRSILRAISGNLDRPGG----EPL-------GNPY--------------------------------------------DPDTFSW---------LPNINFEKLVD-----------HPLRT---RESVNAH-E--NPITSITGY-------QAFRDATAKVYPQGH-----------TGTAYVLFASQPAIYRAV--TR-----QDP-------Y-P-------------------VKAILVQCGEPLL--SMGAGRDAYEA--FTSDNLELLVTMDMWMT------------PTA-QLSDYVLPAADFMERADLSAHWGIGNFFVV----GQQVSTPLG-----ERRNDYDLWAELGRRL-----------SDDPG---------------YW----------------------PETVEGMFDRFL----------------EPS---------------GKS--------------YREWADGEV-----NHRFIKP--------------VFYKYR----------------------------ERG--FATPSGKVELVP-SLFERFG-----------------IEA---------------------------------RPVYTGPPYSI--PDAPE---------------------------EEY----------PLQMIPGSRVRELTAS--NLRQSA-RLRRIHPEPLCDVHPDTAAKYGVADGEWMIIERP--EG-----AIRQRARFDESL-RRDTV------NPDGYWWNPD---------------------------------------ERQYEPHLSGVWVSNANAIT-PGAPEL-SSFAGDQPLR-GARCRIRAGDAPEAPARDAPVSVPV---------------------------------------------------------------------------------------------------------------------------------------------------------------------------------------------------------------------------------------------------------------------------------------------------------------------------------------------------------------------------------------------------------------------------
>Ferroglobus placidus DSM 10642, complete genome 
-----------------------------------------------------------------------------------------------------------------------------------------MIIKTA---------------------------------------------------------------------------------------------------------------------------------------------------------------------------------------------------------------------CELCA-WSCGMDVKVE-K-GRITSVKGMKEHP-LNFGR----LCPK---GSVAPDYIYSKE----RVTRPMVKE----GE--KWKKVDWDYAIELVAENLKEIREE--------DPRYFATIIGMPILLGGSSTVGFI----------RRFMD--VYGTPNCFSP---ESMCYRHQIIGYILTIG-KFNVADVD----------------------NANCIIVWAHNPHASKP----PLAWRIDKARER-----GAKLIVIDPRRTKVAKM-ADIHASIRPGSDTYLALGLMKVIIEE-ELYDKEFVSNYCVG--------------------------------------------------------------------------------------------------------------------------------------------------------FEELKNHVAK----YSLEEIAERTWVEAETITEIARTFATT----KPAC-------IVQGVNALDQVP-TGVQNARSVAILHALTGNIDVKGG----FVR-------AARV--------------------------------------------HTRNLRL-------------------------------VEMLE---DVPLGIK-E--HPL-----------------------FYQVW-------------ETHLGEGQGMYLYDAV--LE-----GKP-------Y-P-------------------IKSIFVAGSNPAL--TWPNSNKVVEM-LKK---VEFLAVMDMFMT------------ETA-KHADVFLPAASFLERYELVDYYSVIFGIPYMML-RKKVIEPLG-----EAKSDVEFWLELAKKM-----------GFDNYF--------------PW-----------------------TSVEEVLDYVL-------------------------------EPTGYS--------------FEDLNEKYPSGVWTGEV------------------KYEEYK----------------------------KRG--FKTPSGKVEIYS-ETLKKLG-----------------YDP---------------------------------IPTPKEPSESP--YSEKA---------------------------KEY----------PLILTTGARDVYYTHS--QMRNVE-KMRRILPEAYVEINPKTAEKFGVKDGDKVIVKTE--RG-----SIVVRAKVTEDI-APGVI------NIPHGW------------------------------------------------------SEGNVNVLT-SNKPG--DPISGCPELK-ALLARKE---------------------------------------------------------------------------------------------------------------------------------------------------------------------------------------------------------------------------------------------------------------------------------------------------------------------------------------------------------------------------------------------------------------------------------------------
>Amycolatopsis mediterranei RB, complete genome 
---------------------------------------------------------------------------------------------------------------------------------------MATEVATF---------------------------------------------------------------------------------------------------------------------------------------------------------------------------------------------------------------------CPLCV-SRCGATATVD-D-GRLLALRPLPGHP---TGQA---ICVK---GKAAPEIVAHPE----RLLHPLRRTAPKGAADPGWERIGWEEALATVAARLTAIAAE-------SGPEAVVFGSSSPSTSAMSDSVDWL----------TRLRR--AFGSPNFVSY---VELCAWGRRLATTYTWGEPVPGAYLP-------------------DLERAGCVLFWGYNPSVSRL---AHATATT-AALRR-----GAKLVVVDPRRAGLASK-ADHWLRVRPGTDGALALAITHQMIEN-GWYDHDFVARWTNAPWAVRTDTGELLAPGTPPPDGVATRRV-----------------------------------------------------------------------------------------------------------------------------WDLIAEKCAR----FTPDVAERITGVPADRITAVARLLREA----RPVA------FYTWS--GLEQHS-NATQTVRAISQLYALTGCLDVPGG----NVL-------FTPV--------------------------------------------PANPVDG---------------APLLS-----------AEQRA---K-AIGVG-E--RPLGP---------------------ARFEF-------------------VTGEDFYRAA--LD-----GVP-------Y-R-------------------ARALVNFGANLVL--AHGDSARGRDA-LGA---LDFFVHTDLFLN------------PTA-EQADIVLPATSAWEAEALRIGFETGQDAQSTVQLRRPLVAPRG-----EARPDLRIIFDLALAL-----------GLGEH---------------FF----------------------DGDLEAAWRHQL----------------APS---------------GLG--------------LDQLRAAP------EGIRLPLRT------------VHRKYE----------------------------QRG--FRTPSGVVELYS-ETLLRQG-----------------YPP---------------------------------LPVYDEPSISP--LSRPDLA-------------------------ARY----------PLILTC-AKSLFFCES--QHRAIT-GLRKSAPDPQVELHPDTAAARGITAGDWVRLETP--RG-----SVRARAKFNVNL-DPGVV------CGQHGWWQPA-------------------------------------AGLGEPGYPVTGEGSANLNLVL-SQGPS--DPVSGSSPLR-ASLCEIAREHG-----------------------------------------------------------------------------------------------------------------------------------------------------------------------------------------------------------------------------------------------------------------------------------------------------------------------------------------------------------------------------------------------------------------------------------------
>Amycolatopsis sp. AA4 chromosome, complete genome 
---------------------------------------------------------------------------------------------------------------------------------------MATEVPTF---------------------------------------------------------------------------------------------------------------------------------------------------------------------------------------------------------------------CPLCV-SRCGATATVE-D-GRLLALRPLPGHP--TGAA----ICVK---GKAAPEIVAHPD----RLLHPLRRTAPKDAADPGWERVSWDEALATIASRLTAIAEE-------SGPEAVVFGSASPSTSAMSDTIEWL----------TRLRR--AFGSPNFAVY---MELCGWGRHLGTLYTWGEPVPGAYLP-------------------DLEHAQCILYWGYNPSVSRL---AHATATT-AALRR-----GAKLVVVDPRRAGLASK-ADQWLRVRPGTDAALALSLTHVMIEN-GWYDKEFVDRWTNAPKPVGDSRRV----------------------------------------------------------------------------------------------------------------------------------------------WDLIVEECAQ----YPPEAAQEITGVPAEQIVATARLLWEQ----RPVA------FYTWS--GLEQHS-NATQTVRAIGQLYALTGCIDAPGG----NVL-------FTPV--------------------------------------------PTNPVDG---------------RELLA-----------PEQRA---K-TIGGQ-E--RPLGP---------------------ARFEF-------------------VTGEDFYRAA--LD-----GVP-------Y-R-------------------ARALVNFGGNLVM--AHGDSARGRDA--LR-A-LDFFVHTDLFLN------------PTA-QQADLVLPAASAWEAEALRVGFETSQAAQSTVQLRPQLVAARG-----ESRSDLRIIFDLALAL-----------GLEHQ---------------FF----------------------HGDIESAWRHQL----------------APS---------------GIT--------------LDQLRAAP------EGIRLPLET------------VHRKYE----------------------------QRG--FRTPSGLVELYS-EPLLEHG-----------------CPP---------------------------------LPTFTEPSISP--LSRPDLA-------------------------TRY----------PLILTC-AKSLFFCET--QHREIP-SLRKSAPDPAVELHPETAAARGIAAGDWVRLETP--LG-----SVRAKARFNVNL-RPDVV------CGQHGWWQPA-------------------------------------DALGQPGYPPFGDGSANLNLVL-SQGPS--DPISGSSPLR-ASLCEISKARPD----------------------------------------------------------------------------------------------------------------------------------------------------------------------------------------------------------------------------------------------------------------------------------------------------------------------------------------------------------------------------------------------------------------------------------------
>Shewanella sp. FDAARGOS_354 chromosome, complete genome 
---------------------------------------------------------------------------------------------------------------------------------------MSDIIPGY---------------------------------------------------------------------------------------------------------------------------------------------------------------------------------------------------------------------CTLCR-SRCGTLSEVA-N-DHLIKVRANPEHP---NGKA---MCMK---GKAAPELVDSAN----RILYPMKRTHPKGAEDPGWQRISWEEAMSTIAGQLEKFKRE-------DGAESVAFGFTSPSGTPLSDAIEWL----------ERFVR--IYGSPNTSYG---TEICNWHKDVAHRWTFGCGIPVADYS----------------------HADLILLWGHNPANTWL----AQASAIGTGRNN-----GAKLIVVDPRPTPLAKE-ANAWLDVNPGTDGALALGLSHLLVER-NLFNHEFVRNWTNGPLLVRNDNGYFLREKDINPLAISNRYTVWDEHNQQVTFIDSETRTEETLMPTA------------------------------------------------------------------------------ALEGNVEVAIADGAKISCQTAFSSFKDMLAN----YDPENVSRITGVSVASIEAAASLIAGA----KKIA------YHSWS--GVAQHT-NATQTERAIATLYALTGCFDQEGC----NRI-------YASH--------------------------------------------PVNVVNS---------------PTLMP-----------KSQWD---K-ALGLE-E--RPIGP---------------------PSQGW-------------------VHSQDIWHSV--LE-----GTP-------Y-K-------------------IRGLIGFGANILL--SQSDTSLGQQA-LEA---LEFYAHVDLFET------------PTS-KYADILLPVNTAWEREGLRTGFESSAAAQDHIQLRKKMVSPRG-----ESRSDLEIVFDLACRL-----------GMNEA---------------FF----------------------DGNIEAAWNYQL-------------------------------EPLGLT--------------VEMLRNKP------EGYDIPLEH------------KVRKYAFRDPNSGY--------------------LAG--FNTETKRAEFYS-EILHHYG-----------------YNP---------------------------------LPEYVQPQEYQ--RNDPDY---------------------------------------PLMLTS-VKSGFFCHS--QHRSLT-SLRKKAPYPTVDISATLADEEGIKTGDWVEIETR--AG-----LARFRAKVEAKL-SHETV------IAEFGWWQAC-------------------------------------PDFGKPSYPVKGEYSSNYNSLI-SGDSY--DPVSGALPLR-SFRCRIRRLNDFELIRRPWEGRKTFKVIELKKEADNVTTITFQSNSEGYLPDYEPGQHITVSCCPMSDSEEIVTRAYSLTGPAFVHDRKTYSISVRHQKATDEKGEYVEGIMSSYIN-----THLQIGKDVELTPPGGNFIVPLNAVQPVVIFAGGIGITPFISYLESINPQAEGPEIWLFYANQNSRLHAFKKRIAELNASIDRLKVINIYNQPLDCDIPGLDYDRAGYVGAGDVEAYLIENNARYYMCGPQPMMDAISRGLQERGVPAFAIFYEIFRSPAKINNDPSLRHKVIFAKSGRTEIWTTDKGTLLNFGEKLGIQMPSGCRVGQCESCSTRVIAGNVQHLNGVEPSDEGACLTCQCIPAGDITIDA---------------------------------------------------------------
>Burkholderia stabilis genome assembly, chromosome: III 
-----------------------------------------------------------------------------------------------------------------------------------------------------------------------------------------------------------------------------------------------------------------------------------------------------------------------------------------------------------------------------------------MIKVRPDDTHP---TGHA---MCMK---GKAAPELVHSPN----RVLYPMRRTRPKDSADPGWQRIGWDEALSEIAERLAHFKRE-------NGAESVAFGVTTPSGTPMSDSIDWV----------ERFVW--LYGSPNICYA---TEICNWHKDSAHVFTFGCGMPTADYQ----------------------NAEVIMLWGNNPANTWL---AQADAIA-KGRRR-----GAKLIVVDPRPTALARE-ADLWLKVNPGTDGALAMAIARQMIAI-GNIDDAFVRAWTNGPLLVRADTGRFLRERDMDRHAASNRYAVWNQVLDRLELIGEEPGTVPGDLAMAGTRRVAIDDSAGHRQHVECVPA-----------------------------------------------------------------------------FDLYATALEE----YTPEHASAITGVSAADIEKAADMLRPH----QRIA------YHAWS--GVSMHT-NATQTERAIATLYALTGAFDTRGS----NRE-------LAKQ--------------------------------------------PANAVSR---------------YAMLN-----------PQQRA---K-ALGLD-E--RPLGP---------------------PSQGW-------------------VTARDVYRAI--LD-----GEP-------Y-R-------------------VRALVAFGTNMVM--SQADGGIAHDA--LC-A-LDFHVHCDLFET------------PSS-RYADILLPVNTPWEREGLRLGFEINERAVELIQLRQRMVPPRG-----ESRADYDIVFDLAVRL-----------GMSDA---------------FF----------------------GGSIEAGWNHVL----------------KPL---------------GLD--------------VASLRERP------EGVYRPL--------------IQRERQYASATPDG--------------------VRG--FNTETTRVELYS-ERLHRHG-----------------YPP---------------------------------VPRYVPPQHGQ--DGEANTR-------------------------RRF----------PYMLTS-MKNGYYCHS--QHRGLP-SLRRRAPYPVAELNDALAAEHGIVDGDWCLIETT--NG-----SARFKARLVPEL-AQDVI------VAEYGWWQAC-------------------------------------DEIGMDALAAGGRNNSNFNQLV-SATTL--DPVSGSSPLR-SLRCHIRRDPSIDPARRSWQGRRAFVVSAVRTEASGVRTVTFRAADGGALPDYLPGQHVTVHVPTLGDGGTTRAYSLTGAAHDNDRRTYSIAVRHQKGSTRDGVPFEGVMSSHIH-------GVLAIGDSVLLGAPAGSFIVPPASKQPIVMFAGGIGITPFLSYLESIRDLGDQAPESHLFYANLNSLTHAFRDRIGALRQCLPKLEVVDCYNQPRDEVLGRDYRMHGYLTADVVSDDLILRRARFYLCGPEPMMQAITAGLVERGVPPFDIFKEAFRSPSRPALDPSQQFSVQFARSHRTAIWTPRDGSLLSFAESLGIAMPSGCRVGQCESCAVRVVSGEVTHPGGSGPDEAEMCLACQAVPVTDISIDA---------------------------------------------------------------
>Pandoraea oxalativorans strain DSM 23570, complete genome 
---------------------------------------------------------------------------------------------------------------------------------------MVQEVKPG-------------------------------------------------------------------------------------------------------------------------------------------------------------------------------------------------------------F-------CTLCR-SRCGTLNRVE-N-DALIAVEPDPSHP--NGAA----MCRK---GRAAPELVHHPD----RLTTPLRRTAPKGADDPRWARISWDEALTEIAARLGDIRRE-------SGAHAVAFGVTTPSGTPLSDSIDWI----------ERFIR--VFGSPNTVYA---TEICNWHKDFAHAFTFGCGMPTADYS----------------------QADVIMLWGHNPTSTWL---SQANAIG-RGRTR-----GARLLVVDPRKTPLAAA-ADAWLPVRPGADAALALGLARRLIDD-NRFDETFVRRWTNAPLLVRNDNGHFLRVQDLATLDSSASSDAFVIWAEALAAPQRYDTTHALTREAANRA---------------------------------------------------------------------------ALRGQFAVDGRDGARIVCRPAFDLLCEGLAP----YDPATVSELCGVSPEQLDAAAALFDGT----QRVA------YHAWS--GVAQHA-NATQIERAIAVLYALTGSFDRRGG----NRV-------MTRQ--------------------------------------------PVNAVAQ---------------HDLLS-----------PEQQA---K-ALGLD-A--RPLGP---------------------PARGW-------------------VTARDTYRAI--LE-----GEP-------Y-R-------------------VRALFCFGTNGLA--SQADYEMARAA--LE-T-LEFHVHCDLFET------------PSS-RYADIVLPVNTPWEREGLRPGFEIDDQADALIQLRQRMVSPRG-----ESRSDNDIVFDLAVRL-----------GMGDA---------------FF----------------------GGSLEAGWNHQL----------------APT---------------GLD--------------VQTLRAHPE-----GISRAQPQ-------------YERKYARSESGG----------------------VRG--FATETRRVELYS-ELLLRHG-----------------YPP---------------------------------VPVHIASHA----LTDDEV--------------------------RRF----------PLVLGS-TKNGYYCHS--QHRGLA-SLRMRAPDPLVHLHPALAHRKQIAEGDWVRVTTP--AG-----VARFRAAFDEGV-GEDVL------LAEYGWWQAC-------------------------------------DSVGRRGFTMMGEQSSNYNALV-TTQDI--DPISGASPLR-SFRCDVTRDPASDPARRPWEGLARFRISKLDAAADGVRAIALEPLDDVGLPDYLAGQHVTVRVP-IPGHAKPVTRAYSLTGPANESARRGYRIAVRHQQGRNASGEPFAGIVSSWMNTAARVGDVIELGAPSGRFVMPLQSRQPVICFAGGIGITPFLCYLESLAEQVERGLTQTPEVWLHYANRNGATHAFRNRLAALAQRLPDVHIVNYYDAPRDDDVLGRDYASAERLSAAVVSDDLIARRARVHLCGPEPMMVDVMSGLAARGVPAFDMFKEAFRSPAAPRTDADAAWPVTFARSGRQAVWTPSHGNLLSFAESLGLSLPSGCRVGQCESCAVRVLEGEVDHLVDVALDEPGVCLACQAIPREAVVIDA---------------------------------------------------------------
>Pandoraea sputorum strain DSM 21091, complete genome 
---------------------------------------------------------------------------------------------------------------------------------------MVQEVKPG-------------------------------------------------------------------------------------------------------------------------------------------------------------------------------------------------------------F-------CTLCR-SRCGTLNRVE-N-DALIAVEADPSHP--NGAA----MCRK---GRAAPELVHHPD----RLTTPLRRTAPKGADDPRWKRISWDEALTEIAARLGDIRRE-------SGAHAVAFGVTTPSGTPLSDSIDWI----------ERFIR--VFGSPNTVYA---TEICNWHKDFAHAFTFGCGMPTADYS----------------------QADVIMLWGHNPTSTWL---SQANAIG-RGRTR-----GARLLVVDPRKTPLAAA-ADAWLPVRPGTDAALALGLARRLIDD-NRFDETFVRRWTNAPLLVRNDNGHFLRAQDLATPDSGAAPDAFVIWDDAASAAQIYDTTHALTRDAANRA---------------------------------------------------------------------------ALRGEFTVDGCDGARIVCRPAFDLLCEGLAP----YDPTTVSELCGVSPEQLDAAAALFDGT----QRVA------YHAWS--GVAQHA-NATQIERAIAVLYALTGSVDRRGG----NRV-------MTRQ--------------------------------------------PVNAVAQ---------------HELLS-----------PEQQA---K-ALGID-E--RPLGP---------------------PARGW-------------------VTARDTYRAI--LE-----GDP-------Y-R-------------------VRALFCFGTNVLA--SQADYEMARAA--LE-T-LEFHVHCDLFET------------PSS-RYADIVLPVNTPWEREGLRPGFEIDDQADALIQLRQRMVSPRG-----ESRSDNDIVFDLAVRL-----------GMGDA---------------FF----------------------GGSLEAGWNHQL----------------APT---------------GLD--------------VQTLRAHPE-----GISRPQPQ-------------YERKYARGESGG----------------------VRG--FATQTRRIELYS-ELLLRHG-----------------YAP---------------------------------VPMHVASHA----LTDDEAC--------------------------RF----------PLVLGS-TKNGYYCHS--QHRGLA-SLRMRAPDPVVHLHPALAQRKQIAEGDWVRVTTP--AG-----VARFRAAFDAGV-GEDVL------LAEYGWWQAC-------------------------------------DSVGRRGFTMTGEQSSNYNALV-TTQDI--DPISGSSPLR-SFRCDVARDPASDPARRPWEGLARFRVSELDAAADGVRAIAFEPLDDVGLPDYLAGQHVTVRVP-IPGHLTPVTRAYSLTGPANESARRGYRIAVRHQQGRTASGEPFAGVVSGWLNTGARVGDVIELGAPSGRFVMPLQSRHPVICFAGGIGITPFLCYLESLAEQVGCGLTQTPEVWLHYANRNGATHAFRDRLAALAQQLPNVHIVNYYDAPRDVDVLGRDYASAERLSAAVVSDDLIARRARVYLCGPEPMMVAVMGGLAARGVPAFDMFKEAFRSPAAPRVDADAAWPVTFARSGRQAVWTPSHGSLLSFAESLGLSLPSGCRVGQCESCAVRVLEGEIDHMGDVALDEPGMCLACQAIPREAVVIDA---------------------------------------------------------------
>Desulfitobacterium dehalogenans ATCC 51507, complete genome 
-----------------------------------------------------------------------------------------------------------------------------MPASIIPKPDGGKVVKTN---------------------------------------------------------------------------------------------------------------------------------------------------------------------------------------------------------------------CFECH-AKCGVLAHVD-SSGTLVKVEGNPEDP-RNQGR----LCPK---GRSAVQILNDPH----RVNYPLKRV-GKRGE-GKWERISWDEAMDTIEKRLKEYKKN-------FGGESVVFGQG--TG---RGTNQWN----------HRLGN--TLGVNHWCSP---AHICLLPLMTTSLYMFGMLPIWDGCD--------------------FERSQCMVFWGSNLVWTEA-TISAGEVGR---SRN-R---GAKIIVIDPNYEHPLASRADHFLPVRPGSDSALAMAWINVIIEE-DLYDHDFVKKWTNAPMLIDAETLDPITEAAFKKEGNKGQLMIWDEMTHSPQPIGSTTAS-------------------------------------------------------------------------------------PALNITQEITLTDGRKITVTTAWQILRQRAAA----MPPEKAAKLCWLETDKIKEAARMYATT----KPGA-------ITVFQ-GIEEHT-NSKHTIQAINTIMAITGNIDVYGG----NMW-------VPFW--------------------------------------------NEMLGPR---------------LAGMP-----------PESHA---QKRLSNFKH--YP-----------------------------------------------NSHPTQVWDAI--LT-----GKP-------Y-P-------------------IKAYISVQGNPIS--WSENSNKVVEA--LH-K-LDFLVVMDYFMS------------PTA-NLADIVLPSAHWTERDYIADELCGRWFFG-----QQKAVEPLY-----ERRSDITFMRELGRRL-----------DPKWW---------------PW-----------------------KTNEELFDFQL----------------EPY---------------KIT--------------WAELKE--------QWIFENTPF------------IEKRYE----------------------------QNG--FPTPSQKLEIYS-LIFKSTD-----------------SDP---------------------------------LPDYEEPAESP--YSQPGVA-------------------------KDY----------PFILTTGRRYPNYYHS--AYRGIP-YLRELAPEPRVFINSETAKKLGIGENEEVWIESP--HG-----KIKMKAQLTDGI-HQRVI------ALPHGWWQAC----------------------------------------PELGLPGYPDNIANANCLI-SDKYH--DKDLGTPGSR-SSLCKVYKA-------------------------------------------------------------------------------------------------------------------------------------------------------------------------------------------------------------------------------------------------------------------------------------------------------------------------------------------------------------------------------------------------------------------------------------------
>28C-NODE_1 9
----------------------------------------------------------------------------------------------------------------------------------------------------------------------------------------------------------------------------------------------------------------------------------------------------------------------------------------------------------------------------------------------------------------------------------------------------------------------------------------------------------------------------------------------------------------------------------------------------------------------------------------------------A------------------------------------------------------------------------------------------------------------------------------------------------------------------------------------------------FDALTERMKQ----YTLDECEKITGLERGKIVEAIRAYACD----GPAT-------MVWGVGASDAHGVNSVYGGVARTILRILTGNVDNLGG----DYI-------GEPG------PVPVPG-------------------------KGKEFPVRDSEFEM---------------AEVVT-----------PETRK---K-LLGND-I--FKVMSWEGFEPVDKN-----------YRKMW--------DIPRPQVHQLLASTPLAYDAI--LK-----GDP-------Y-K-------------------VSAWIAWGSNPLS--WAPDTKKLYQA--LK-A-LDLLVVVDYWKT------------PTA-ALADYIMPAADCFERPMATSLEDGNDFTLY----GDRAVQPEF-----DRHMDFDFFRGLGVRL-----------GQEE----------------YW---------------------PWETYEETIDERL------------------------------DRVPDMD--------------YQKAMNQ-------GSIYPCGAV------------QPDKYRQTLPNGQ---------------------IRG--FATRSRKCELFV-SMLEDIG-----------------YDP---------------------------------LPYWSPMFESP--IDTPEVA-------------------------KEY----------PLRLTVGGRWSPMYHS--EWRVPGQGTRSMFPWPTFNIHYNDARDLGIRDNEWCWIESP--RG-----RIRQRAKIGWDI-KEGCI------AVQSHWWYPE---------------------------------------LPAEEPWSQGIFESNGNLLC-PSDFESLDPLGGNWVTR-GLLCKVYPCIDPKDRSEKEIPVEEFLKGDTFYH-------------------------------------------------------------------------------------------------------------------------------------------------------------------------------------------------------------------------------------------------------------------------------------------------------------------------------------------------------------------------------------------------------------------
>28C-NODE_13 1
--------------------------------------------------------------------------------------------------------------------------------------------------------------------------------------------------------------------------------------------------------------------------------------------------------------------------------------------------------------------------------------------------------------------------------------------------------------------------------------------------------------------------------------------------------------------------------------------------------------------------------------------------------------------------------LLDGSSVECYTA---------------------------------------------------------------------------------------------------------------------------------------------------------WDAIKEMAEP----YSPQWAAPVTGIPENKIADSARVYATN----GNAF-------ITWGLGGGDQAGPNASRLCITKTILRIICNYIDKPGG----EYV-------GEPG------VVQAD---------------------------------GSKPFPY--------RDAEMEMSELVT-----------PEIRK---K-YIGYD-Q--FRAMSWKGYEPIYDAYMKMFGVPRPMLHQLL-------------------CSPVLVYDAM--EF-----GDP-------Y-P-------------------IKAMIMWSSNPFA--WAPDPQRLYKI--MK-NNLELIVSVEYWKT------------PAA-AMADYIIPGCDSLERPCFTTAEDSNDFVVC----GDRGSKPVG-----DRVMDYDFFRGLGIRM-----------GQAEAW--------------PW-----------------------ETYEDVIKHRI--------------------------------SRGVD----VD--------YTTLCEQ-------GTWFPGPT-------------RSFKYAETLPNGQ---------------------TKG--FATPTRKAEIYP-TLMEDLD-----------------YSA---------------------------------LPYYRELPETP--LSNPELA-------------------------KKY----------PLRLTTGGRVSVLYHS--ENRVPGQGTRSIFPYPSVYMHREDARACGVRDGDWVWIENE--RG-----RIKQVAHVDQAI-IKGTV------QAMPSWWYPE---------------------------------------LPAEEPWNQGAFISNVGCLV-DGTVRGSDEATGTWTNR-GLLCRIYPCIDPADRTDVTVTGDQFIEGDTYFNDQ-----------------------------------------------------------------------------------------------------------------------------------------------------------------------------------------------------------------------------------------------------------------------------------------------------------------------------------------------------------------------------------------------------------------
>3C-NODE_10 3
-----------------------------------------------------------------------------------------------------------------------------------------------------------------------------------------------------------------------------------------------------------------------------------------------------------------------------------------------------------------------------------------------------------------------------------------------------------------------------------------------------------------------------------------------------------------------------------------------------------------------------------------------------------------------------------------------------------------------------------------------------------------------------------------------------------------------------------------------------FDAIVRRVAE----YTPERASKVSGVPKRKIEEAAKLYATN----GPAC-------IIWGLGGGDQHGNNAASFGIAKTILRIMTGNIDNPGG----EFV-------GQPA-------------------------------DPNSVGKEKDFPVRDAEMEL---------------SELQD-----------PENQA---K-YIGND-R--FRVMAWPGFKKIDKCYRKMFGLPRPMLHQML-------------------CSPSLVLDAI--ID-----KKP-------Y-P-------------------ITAMIAWSSNPLA--WMPNTKKVYKA-LKS---LELLVVCEYWKT------------PTA-ALADYIMPACDWMERPMCTTSEDSMDFITV----GDRGVEPYA-----ERHMDYDFFRSLGCAM-----------GQQEQW--------------PW-----------------------ETYEDVIQYRI------------------------------DRC-GLK--------------YEDVVNA-------GTYFPYPT-------------EYYKYARRLENGQ---------------------IQG--FATPSRKAEVYA-SVLEELD-----------------YDP---------------------------------LPVYREP-ESP--LGNPEMA-------------------------KEY----------PLRLTTAGRISPLYHS--EMRTPGHGTRTVAPYPMTWMHFNDARALHIKEGDWVWIETP--MG-----RIRQKAHLGWDI-PEGVV------QVPPSWWYPE---------------------------------------LPAEEPWSQGVFEAAANVLI-DDDPDKADQMTATWNCR-GLLCKVYPC-------------------------------------------------------------------------------------------------------------------------------------------------------------------------------------------------------------------------------------------------------------------------------------------------------------------------------------------------------------------------------------------------------------------------------------------
>28C-NODE_2 11
-------------------------------------------------------------------------------------------------------------------------------------------------------------------------------------------------------------------------------------------------------------------------------------------------------------------------------------------------------------------------------------A---------------------------------------------------------------------------------------------------------------------------------------------------------------------------------------------------------------------------------------------------------------------------------------------------------------------------------------------------------------------------------------------------------------------------------------------------------------FDAIAARMAQ----YTPAYAAKVSGVPARKIEEAARLYATN----GPAC-------IIWGLGGGDQHGNNASSFGIAKTILRILTGNIDNPGG----EFV-------GRPA-------------------------------DPNAVGKEKLYPVRDAEMEL---------------SHLQK-----------PENQS---K-YIGND-R--FRVMAWPGFKMIDKNYRKMFGLPRPMLHQML-------------------CSPALVMDAI--LD-----EKP-------Y-P-------------------IKAMIAWSSNPLA--WAPNTKKMYKA-LKK---LDLLVVCEYWKT------------PTA-ALADYIMPAADWMERPMCTTSEDSMDFITV----GDRGVEPFA-----ERRMDYDFFRALGCAM-----------GQEEHW--------------PW-----------------------ETYEDLIKYRI------------------------------ERVPDLT--------------YEKVVND-------GTYFPYPT-------------EYYKYAQRLENGQ---------------------ICG--FATNSRKAEIYA-SVIEDLG-----------------YDP---------------------------------LPVYREP-ESP--LGNPEMA-------------------------KEY----------PLRLTTAGRISPLYHS--EMRTPGHGTRTVAPYPMTWMHFNDARALHIKEGDWIWIETP--MG-----RIRQKAHLGWDI-PEGVV------QVPPSWWYPE---------------------------------------LPAEEPWSQGVFEAAANVLI-DDDPDKADQMTATWNCR-GLLCKVYPCIDPCDGSDDNVPADQ----------------------------------------------------------------------------------------------------------------------------------------------------------------------------------------------------------------------------------------------------------------------------------------------------------------------------------------------------------------------------------------------------------------------------
>Burkholderia sp. OLGA172 chromosome 2, complete sequence 
----------------------------------------------------------------------------------------------------------------------------------------MLEKRAL---------------------------------------------------------------------------------------------------------------------------------------------------------------------------------------------------------------------CSGCD-IYCQVRAEVP-ESGKVGDVSVKAIDPRPLRAN----ICMK---GVHAPQGFAHPK----RILHPLKRV-GARGE-GKWQEVSWDAALDDIAERLSKVVAR-------YGPEALAVSTSQWNT---QTDNGAG----------RRFMN--FLGSPNWISG---VAICAGNTAAVNRLVYG-WYPYPDYP----------------------NTQCIVLFGHNPKQHSW---TPVYNAVRRAQQR-----GAKLIVLDPRKSENAEQ-ADLWLPLKPGSDAAMCLGWLKVILDE-ELYDKEFVAKWTVG--------------------------------------------------------------------------------------------------------------------------------------------------------FDALRERVNE----FPLERVAALTGVPVALIQQAARMYATS----GPAV-------IPWTP-ITDQQR-NSTSAIRLMCILRAICGNLDVPGG----ELL-------HGFH----------------------------------------PDIVHESELER---------------HDVLS-----------DAQKS---K-QLGST-T--HPLFTYRGMAALREPAKRV-------WGYEW----------PNLINGCYMANPSATFRAM--AD-----GDP-------Y-P-------------------VKAFFTLGNNTLM--SFANMQLIQRA-ILN---QDLVVAVEHFRT------------PTA-QLADYILPGDAWLERNCLADGFGWTAIYRP----SQKVVDAPG-----ECHSVYDFWRDLAVRM-----------GLGEHF--------------PW-----------------------ESNEAMLDHRL-------------------------------NRLGMD--------------FATFAEKH------PYHAPPF--------------VHQKYR----------------------------ETG--FATPSGRVELFS-SVLDDLG-----------------FDP---------------------------------LPYWRDAPPAN----------------------------------PAF----------PLTMFMGVRDDEFFQT--GHRHIA-ALRARKPDPTMFIHAADAANSGLAEGDWASIITP--QG-----SVKLKTSIRADM-PQGVV------RVPHGWWLPE---------------------------------------REEGDGTLSGAWEFADAQIC-PDDEDHLDREQGIPHMK-GIACRVQPFEA-----------------------------------------------------------------------------------------------------------------------------------------------------------------------------------------------------------------------------------------------------------------------------------------------------------------------------------------------------------------------------------------------------------------------------------------
>acetylene_hydratase
---------------------------------------------------------------------------------------------------------------------------------------MASKKHVV---------------------------------------------------------------------------------------------------------------------------------------------------------------------------------------------------------------------CQSCD-INCVVEAEVKAD-GKIQTKSISEPHPTTPPNS----ICMK---SVNADTIRTHKD----RVLYPLKNVGSKRGE-QRWERISWDQALDEIAEKLKKIIAK-------YGPESLGVSQTEINQ---QSEYGTL----------RRFMN--LLGSPNWTSA---MYMCIGNTAGVHRVTHG-SYSFASFA----------------------DSNCLLFIGKNLSNHNWVSQFNDLKAA---LKR-----GCKLIVLDPRRTKVAEM-ADIWLPLRYGTDAALFLGMINVIINE-QLYDKEFVENWCVG--------------------------------------------------------------------------------------------------------------------------------------------------------FEELKERVQE----YPLDKVAEITGCDAGEIRKAAVMFATE----SPAS-------IPWAV-STDMQK-NSCSAIRAQCILRAIVGSF-VNGA----EIL-------GAPH----------------------------------------SDLVPISKIQM---------------HEALP-----------EEKKK---L-QLGTE-T--YPFLTYTGMSALEEPSERVYGVKYFHNMGAF------------------MANPTALFTAM--AT-----EKP-------Y-P-------------------VKAFFALASNALM--GYANQQNALKG-LMN---QDLVVCYDQFMT------------PTA-QLADYVLPGDHWLERPVVQPNWEGIPFGNT----SQQVVEPAG-----EAKDEYYFIRELAVRM-----------GLEEHF--------------PW-----------------------KDRLELINYRI-------------------------------SPTGME--------------WEEYQKQY---------------------------TYMSKLPDYFGPEG---------------------VG--VATPSGKVELYS-SVFEKLG-----------------YDP---------------------------------LPYYHEPLQTE--ISDPELA-------------------------KEY----------PLILFAGLREDSNFQS--CYHQPG-ILRDAEPDPVALLHPKTAQSLGLPSGEWIWVETT--HG-----RLKLLLKHDGAQ-PEGTI------RIPHGRWCPE--------------------------------------QEGGPETGFSGAMLHNDAMVL-SDDDWNLDPEQGLPNLRGGILAKAYKC-------------------------------------------------------------------------------------------------------------------------------------------------------------------------------------------------------------------------------------------------------------------------------------------------------------------------------------------------------------------------------------------------------------------------------------------
>Pelobacter sp. SFB93, complete genome 
---------------------------------------------------------------------------------------------------------------------------------------MASKKHVA---------------------------------------------------------------------------------------------------------------------------------------------------------------------------------------------------------------------CQSCD-INCVVEAVVK-DDGKIQTKSISEPHPTTPPNS----ICMK---SVNADTIRTHKD----RVLYPLKNVGSKRGE-QRWERISWDQALDEIAEKLKKIIAK-------YGPESLGVSQTEINQ---QSECGTL----------RRFMN--LLGSPNWTAA---MYMCIGNTAGVHRVTHG-SYSFASFA----------------------DSNCLLFIGKNLSNHNWVSQFNDLKAA---LKR-----GCKLIVLDPRRTKVAEM-ADIWLPLRYGTDAALFLGMINVIINE-QLYDKEFVENWCVG--------------------------------------------------------------------------------------------------------------------------------------------------------FEELKERVQE----YPLDKVAEITGCDAEEIRKAAVMFATE----GPAS-------IPWAV-STDMQK-NSTSAIRAQCILRAITGSL-KQGA----ELL-------GLPH----------------------------------------SEFVSVSQIQM---------------HEALP-----------EEKKK---I-QLGTE-R--YPLLTYTGMSAFEEPSARVYGEENRYFHNMA----------------AFMANPTDMFTAM--AS-----EKP-------Y-P-------------------VKAFFTFASNALM--GFANQENALAG-LMN---QELVVCYDQFIN------------PTA-QLADYILPGDHWLERPVVTPNWEGIPFANT----SQQVVEPAG-----EAKDEYYVVRELAIRM-----------GLEEHF--------------PW-----------------------KDRAELMNYRI-------------------------------SPTGKD--------------WEEFQKQF---------------------------TYPSNIPDYFAPGG---------------------VG--VATPSGKVELYS-SVLEGLG-----------------YDP---------------------------------LPYYKEPEQTP--ISDPELA-------------------------KEY----------PLTLFAGLREDPGFNS--CYMQEG-PLRNVEPDPVALLHPKTAQSLGLPSGEWIWVETT--HG-----RLKLLLKHDGAQ-PEGTI------RIPHGRWCPE--------------------------------------QEGGPETGFSGAMLHNDAMVL-SDDDWNLDPEQGLPNLRGGILAKAYKC-------------------------------------------------------------------------------------------------------------------------------------------------------------------------------------------------------------------------------------------------------------------------------------------------------------------------------------------------------------------------------------------------------------------------------------------
>3C-NODE_1 7
-----------------------------------------------------------------------------------------------------------------------------------------------------------------------------------------------------------------------------------------------------------------------------------------------------------------------------------------------------------------------CD-GGCRVKAEVD-G-DRLRVLPADPAFPA---------ICPK---AGMVDAYRLHPD----RVTVPLKNV-GERGE-PQWQEMSWDQALDEIAARLRAVADA-------YGPEAVAFAEMPLN----MGFGGIT----------RRLMN--CLGTPNYTAP---VALCMGNTAQVHRAVYG----WFAGA-------------------DWERTDCIVYFGQDRDRERWPGEYLALNAA---LER-----GAVLIEVDPRETATAKR-AHYHLRIRYGTDAALALGWINVVIGE-GLYDRAFVEGSCTG--------------------------------------------------------------------------------------------------------------------------------------------------------FDELAARAAE----YPPERVAALCGIDAELVRETARVYARA----QAAI-------IPWGV-VGDMQR-NSTSLLQAQCILRALCGFVNKSES----VCG-------PALG------------------------------------------GVGNAELAA---------------FELLP-----------SEKRA---L-QLGRG-A--HPLLTFAAS-----------------DLYRQANEREGVPYEPDLLAESCACDPASLFAAM--RG-----EGP-------Y-P-------------------VKAFFSVANNTVM--SYANQQGIVDA-LMN---QDLVVAFEHWLT------------PTA-QLADYVLPDDMWAERDVLGSPFDVGPAFST----GQAFRRPAG-----QCKSWYYVVKGLADRL-----------GFAERF--------------PW-----------------------ANEHELYDWRL----------------APL---------------GLT--------------WEDACAR----------APEP--------------LLRELA----------------------------APGR-FVTPSGKVELAS-SVLAELG-----------------FDP---------------------------------LPSYEEPSD-PGCEAAPE---------------------------GAY----------PYVAFAGFRERKSYNT--NLHQMP-ELRAQEPEPRFFVNPADAAAEGIGEGAWCVVETA--YG-----QVELLSHLDEAQ-PEGTL------RVPHGWWKPE----------------------------------------------------------------------------------------------------------------------------------------------------------------------------------------------------------------------------------------------------------------------------------------------------------------------------------------------------------------------------------------------------------------------------------------------------------------------------------------------------------------------------------
>28C-NODE_9 2
-------------------------------------------------------------------------------------------------------------------------------------------------------------------------------------------------------------------------------------------------------------------------------------------------------------------------------------------------------------------------------------DGERMRVLPASPDVPA---------ICSK---AGLIDEYRLHPD----RVTVPLKNV-GARGE-AQWREVGWDQALDEIAERLQAVVAH-------YGPEAVAFAEM-PTN---MGFGGIT----------RRFMN--CLGTPNYTAA---TQLCMGNTAQVHRATYG----WFASA-------------------DWAHADCIVYFGQDRDGERW---PVEYLALGAALDR-----GAVLIEVDPRETDTAKR-ADYHLRIRYGTDAALLLGWINVVIEE-GLYDRAFVEGSCIG--------------------------------------------------------------------------------------------------------------------------------------------------------FEELAARVAE----YPPERVAEICGIDAELVRETAHVYARS----QAAI-------IPWGV-VGDMQR-NSTSMLRCQCILRAICGFLNKSET----VFG-------PSLG------------------------------------------GLTNAQLAA---------------FDLLP-----------PEKRV---L-QLGRD-I--HPLLTFEAS-----------------DLYREANAREGVPYEPDILGESCACDPAALFAAM--RG-----EGP-------Y-P-------------------VKAVFSVANNTVM--SYAGQQGIVDG-FMN---QDLVVAFEHWMT------------PTA-QLADYVLPGDMWAERDVLGSQFDSAP---------------------------------------------------------------------FF----------------------------------------------------------------------------------------------------------------------------------------------------------SCG------------------------------------------------------------------------------------------------------------------------QAF-----------------------------------------------------------------------RE-------------------------------------------------------------------------------------------------------------------------------------------------------------------------------------------------------------------------------------------------------------------------------------------------------------------------------------------------------------------------------------------------------------------------------------------------------------------------------------------------------------------------------------------------------------------------
>Methylomonas denitrificans strain FJG1, complete genome 
---------------------------------------------------------------------------------------------------------------------------------------MSKETKWA--------------------------------------------------------------------------------------------------------------------------------------------------------------------------------------------------------------------ICSTCD-INCGLLVTVE-D-GKVKSIKKNPDHP-LTPNS----ICVK---GTNANKYITHPD----RLTHALKRV-GERGS-GQWEQISTKQALDEIAEKMKQLIAE-------DGPETIGSTYG--WS---SNAGAAS----------RRFMN--LLGSPNWTWT---GYVCLANSTVPSKATYG-FWQFPDFH----------------------NTKCIVLLGHAPGPQRW--TAEYLWIK-DALDR-----GAKLIVTDPRRNSYSDQ-ADIFLQIKPATDSAYLLAWINVIIEE-ELYDKEFVEKWTIG--------------------------------------------------------------------------------------------------------------------------------------------------------FEQLAERMKE----YTPEWASEITGAPANKIRDSARMYATT----GPAV-------IPWGA-VPDHHA-NSTQTLRALTILRSITGNLDVPGG----ELL-------MGYH----------------------------------------PEISSDDEFEL---------------NERLS-----------PEQRK---K-QLGMD-R--FKLLSWETLEKTGPAMEKV-------WGKKY----------SNQVSGGAMAHPASMWEAM--KT-----GKP-------Y-R-------------------LRALISQCNNTLN--SYPNTTHIYEG-LMN---LDLLVVMDLIKS------------PTA-QIADYILPATHWLERPNLFNYWDWIPVYQG----GQQSVQAPE-----ECLHDWMLWRELGVRL-----------GQEK----------------DW----------------------PASMEDAYDERL-------------------------------KPAGLT--------------WEKLSTQE------RASAPEI--------------TFKKYQ----------------------------QTG--FGTPSGKVELYS-SIFEELG-----------------YDP---------------------------------LPSWIEPPESH--VRKPELA-------------------------KTH----------PLTFFTGMRENYWFHSFGLGRSTK-ELRSREPDPRMQIHPDTAYDLDLSDGDWAWVEST--SGK----RIKLRSWLSNDT-HPNVV------RVPHGWWYPE------------------------------------TTGSDEPGAALSSLWKSADAVIL-HDSDEYCDKEQGNFQLR-GLACKVYKVEDGTEGTSYAI--------------------------------------------------------------------------------------------------------------------------------------------------------------------------------------------------------------------------------------------------------------------------------------------------------------------------------------------------------------------------------------------------------------------------------
>Denitrobacterium detoxificans strain NPOH1, complete genome 
--------------------------------------------------------------------------------------------------------------------------------------MTIEMRKGN---------------------------------------------------------------------------------------------------------------------------------------------------------------------------------------------------------------------CSYCG-YLCGLNATVE-N-GRIVDIAPDPTRYPYDASISS--RCRR---WRMNLDDLDAPD----RLNYPLRRV-GERGS-GKFERVTWDEALDDIASRLESLRNE-------YGARTLASAIA--GP---HTTYWPL----------HRFMN--QFGSPNNMGI---GQICWDPRIFMDAITFG-WPTDPDLN---------------------DQTQCIMLWATNPAVSDN-SLFWSQIKARHAA-------GVPLVVVDCRATATARQ-ADVHLAPWPGTDPVLALSLLNVIVEE-ELFDRAFVNTWCVG--------------------------------------------------------------------------------------------------------------------------------------------------------FSGLCEHVRA----YAPERAQALCGVPADDIRKAARLYATH----TPGV-------LLSGR-GIDQLGPNAEPTVRSLCLLRAITGNVDRPGA----CFL-------HQRS-----------------------------------------SFRAEAAMER---------------PDLLS-----------EENRA---W-QLNTT-----PLQSY--------------------SGYNLVNDYAKQFGSSLPERYLSSAHPGMVMRAM--VT-----GEP-------Y-P-------------------IRALFVMGANPVL--TYANTKLVLKA-LQS---LDLCIVVDYRLT------------PTA-QLADYVLPAAGALERPNCQIHGGVADFAYG----GAAVIPPLH-----ERRNDYDIMRELALRL-----------GMGA----------------EW---------------------PHATLEEELDYLF-------------------------------EPVGIT--------------FEQFANE-------GMFAPAP--------------TFRKHEQRNEHGE---------------------PQG--FATPSGKVELAS-SLIEQLG-----------------------------------------------------GSAYPQPISQS--IPQADLA-------------------------AG-----------KVVLITGARSQPFWGS--SYFHNQ-DFRQRRPYPRVTMAPTTARALGLVEGDWARLSNK--NG-----SAVFNVAFQDM--PEGVA------SAEYGWWLPE---------------------------------------APPGAPGFSGSLTSNINMLT-DNGIEGCEPLIGTWTYN-GIEALVEKTSRPIEFDRASSSNA-----------------------------------------------------------------------------------------------------------------------------------------------------------------------------------------------------------------------------------------------------------------------------------------------------------------------------------------------------------------------------------------------------------------------------
>28C-NODE_1 11
---------------------------------------------------------------------------------------------------------------------------------------------------------------------------------------------------------------------------------------------------------------------------------------------------------------------------------------------------------------------------CCAFLATVE-D-GRVTELAPDPTRYPYDERILA--GCRR---WRMNLDALDGAD----RVNHPLRRV-GARGA-NEWERVSWDEALDDIAARLRALAAE-------HGPETLASAIG--GP---HASFWPL----------HRFMN--LFGSPNNMGI---GQICWNPRIWMDALTFGWTVEADIVP---------------------GTTECLFIWGTNPAQSDN-SAFWRSLLA--FARS-----DAPLVCIDPRRTQMAAV-ADLWLPVRPGTDCTLALGLLHVIIEE-DLVDHAFVDAWCHG--------------------------------------------------------------------------------------------------------------------------------------------------------FDELAEHVRP----YTPEHVAAVCGLPADDIVRAARLFAQA----GAAA-------LVSGR-GVDQVGANVAPTHRAICCLRAVTGNVDKPGA----CVL-------AEGP-----------------------------------------DFISEMELEM---------------TDALA-----------PEHRV---R-CLNTP-Y--TPLQCY--------------------DGYDRARALTEKLGRTLPERYLTSAHPHLVLRAM--ET-----GEP-------Y-P-------------------VRALVVNATNPLL--TYADTRRVFNA-LMG---LDLLVVLDYYMT------------PTA-SIADYVLPAAGAVERPVLQVHGGVANMGYG----GPAAVEPYY-----ERRTDYDVFRGLGMRL-----------GQED----------------AW---------------------PEETLSDAFAAQL----------------ERA---------------GMD--------------WDVFCEL-------GIYWQPP--------------AFAKHE--LPGPDGR-------------------PQG--FATTTGKIELAS-EFLPALG-----------------------------------------------------GPRLPEPADQV-SLCSPELVAAAEAE-------------------GAA----------HLPLITGSRKQPYNAS--MYFNNP-AFRAKSPHPVAEVSEATAARLGLKPGDRVEVATD--NG-----SARFILETARM--RDDLV------NVDYGWWHPE---------------------------------------WEPGAPDFGGMWESNVNCLT-SCTPG--EPMIGTWSYN-AIDCVLRKV-------------------------------------------------------------------------------------------------------------------------------------------------------------------------------------------------------------------------------------------------------------------------------------------------------------------------------------------------------------------------------------------------------------------------------------------
>3C-NODE_10 4
-------------------------------------------------------------------------------------------------------------------------VQGARSRAWRRPGGGAMTAEVK------------------------------------------------------------------------------------------------------------------------------------------------------------------------------------------------------------------PTNCHYCG-YCCAFLATVE-D-GRVTDLVPDPSRYPYDERILA--GCRR---WRMNLDALDGPD----RVNYPLRRA-GKRGG-NEWERVSWDEALDDIAARLRALADE-------HGPETLASAIG--GP---HASFWPL----------HRFMN--LFGSPNNMGI---GQICWNPRIWMDALTFGWTVEADIVP---------------------GVTECLFIWGTNPAQSDN-SAFWRSILA--FARS-----DAALVVVDPRRTQAAAV-ADLWLPVRPGTDCTLALGLLHVIIGE-GLVDRAFVDAWCHG--------------------------------------------------------------------------------------------------------------------------------------------------------FDELAEHVRP----YTPAHVAAVCGLPEDDIVRAARLFGRA----GAAA-------LVSGR-GVDQVGANVAPTHRAICCLRAVTGNVDKPGS----CVL-------AEGP-----------------------------------------DFVSEMELEM---------------SDALA-----------PERRA---R-CLNTP-F--TPLQCY--------------------DGYDRARKLTEKLGRTLPERYLTSALPHLVLRAM--EE-----GEP-------Y-P-------------------VRALIVNATNPLL--TYADTHRVFDA-LMG---LDLLVVLDYYMT------------PTA-MIADYVLPAAGAIERPVLQVHGGVANMGYG----GPAAVEPYY-----ERRTDYDVFRGLGLRL-----------GQED----------------AW------------------------------------------------------------------------------------------------------------------------------------------------------------------------------------------------------------------------------------------------------------------------------------------------------------------------------------------------------------------------------------------------------PE----------------------------------------------------------------------------------------------------------------------------------------------------------------------------------------------------------------------------------------------------------------------------------------------------------------------------------------------------------------------------------------------------------------------------------------------------------------------------------------------------------------------------------
>3C-NODE_9
----------------------------------------------------------------------------------------------------------------------------------------------------------------------------------------------------------------------------------------------------------------------------------------------------------------------------------------------------------------------GCH-SNCGVLVTVE-D-GKATKIEGDPQCP-INQGK----VCER---VGFQLEWLDHPK----RLNYPLKRI-GARGS-GKWQQITWDQACKEIGAELRRLADE-------YGPETVVFSHG--TG---RSDEWYI----------SRFFN--QYGSPNVAMG--GAEMCWCPTYSIESATFG-QFGATSTA---------------------PNTQCVVFWGRNPAQCGDFPEHWGYSQL-FANNP-----DAKIIVVDPRCTEYAAR-ADIWLRLRPGTDGALALGWMNVIINE-ELYNKEFVEKWTYG--------------------------------------------------------------------------------------------------------------------------------------------------------FDQLKEAVQA----YTPEKVAEITWVPAAKIRAAARMYATI----RPCF-------MPWGL-PTDTIGRNMTQANRAKALLKALVG-VNEMGQ----TYL-------APPN-----------------------------------------AVRPLASMEM---------------PDLLP-----------VSQRE---K-QLGAD-Q--FPMHSWPSYQMISDAQSRVFKHPYFLNQDAT-----------------CTQNWSVVSQAI--RT-----GKP-------Y-P-------------------VKGMICFASNPFS--NLSNSNDLYEC-IKL---LDLMVTHEYTMT------------PAV-MLSDYVLPAAGWLERVQVWGTNGGGPAISGVALTGEAAIEPLY-----ERRDNYAFWRSLAEGT-------FEKEEFEKYW--------------PW-----------------------KDSEEANDFMV----------------EPL---------------GVK--------------SADTVGK-------PVFCPSPDKWH----------ELTDPQTGE-------------------------LYG--FGTPTGKVEIYS-TILEKLFSE---------------DEA---------------------------------IPYYEEPFESP--VSTPELA-------------------------AEY----------PLILTAGSRFMPYYHS--EYRQVK-GCRERYPDPYFQIHPETAANLGIGDGMWCWIETL--RG-----KCLQRAKLDSGI-MPQVV------SAQHGWWFPE---------------------------------------LPEEDPWLGGWFISNIN--------------------------------------------------------------------------------------------------------------------------------------------------------------------------------------------------------------------------------------------------------------------------------------------------------------------------------------------------------------------------------------------------------------------------------------------------------------------------
>28C-NODE_13 2
------------------------------------------------------------------------------------------------------------------------------------------------------------------------------------------------------------------------------------------------------------------------------------------------------------------------------------------------------------------------H-ANCGVKATVE-D-GKITKLEGDPECT-VSQGR----VCER---MDFQLEWLDHPK----RCNYPLKRV-GARGS-GKWERLTWDQACTEIGEKLRYLADE-------YGPESVIFSHG--TG---RTDEWYE----------GRFFN--LYGSPNLAMG--GSEICWCPTYTNESATYGQFAAAFTAA----------------------KTGCVVLWGHNPAQSGDFPEHWGYQDL-FANDP-----DAKLIVVDPRCTEYAAN-ADVWLRLRPGTDGAMAMGWMNVIINE-ELYDKEFVEAWTYG--------------------------------------------------------------------------------------------------------------------------------------------------------FEDLKKAVQA----YPPEKVAEICWVPAEKIVKAARMYATC----LPAY-------LPWGL-ATDAIGRNQAQANRAKACLKALIG-INKAGQ----TYL-------APPN-----------------------------------------DVLPHATFEM---------------PEMLP-----------KSQRD---K-QLGSD-R--FPFHSWPSYQMISDAQSRVFHHPYFLSQNAT-----------------CAQNWCAVSEAI--RT-----GKP-------Y-P-------------------VKGLIAQASNPFS--NLSNTQDVYEC-VKL---LDLVITHEYTMT------------PLA-MLSDYVLPAAGWLERPQLWGVGGGGPCITGVALTGEAAVPPLY-----ERRDNYEFWRSLAEGT------FDEETCEKYW---------------SW-----------------------QTTEEAYDAML-------------------------------EPQGTS--------------ARGAITD-------PVFNPSPEEWH----------KMSDPKTGQ-------------------------LYG--FGTPTGKVELRS-TIIEDL------------------FDEKEA------------------------------LPYYEEPFESP--ISTPDVA-------------------------ETF----------PLILTAGSRVMPYYHS--EYRQVN-GCRDRYPEPHFQIHPETAANLGIGDGMWCW---------------------------------------------------------------------------------------------------------------------------------------------------------------------------------------------------------------------------------------------------------------------------------------------------------------------------------------------------------------------------------------------------------------------------------------------------------------------------------------------------------------------------------------------------------------------------------
>28C-NODE_14
-----------------------------------------------------------------------------------------------------------------------------------------------------------------------------------------------------------------------------------------------------------------------------------------------------------------------------------------------------------------------CH-VRCGVLVTKV-N-GRITNIEGDPDCP-HNKGY----TCSRLDKGRYLEGFVYNPN----RLKKPLKRK-GERGG-GQWEEISWDQAFDEIAAKLAELRDE-------YGPETLAFTEG--TA---RTWSWLH----------YKFTN--LFGSPNTGGN---GTICYSSDMWLEPCTYG-GFCSDKAD--------------------WVNADLVVLWGRNTIASEP---LLWHWVD-TNRKE-R---GAKLLVIDPRFSEVAQQ-ADLFLQLRPGTDAALALGFINVIVEE-DLYDHEFVDEWCIG--------------------------------------------------------------------------------------------------------------------------------------------------------FDELRERAKE----YPPEKVAEITWVPADKIREAARMYATA----PSAC-------LPWGQKGGDASGINASSAIQAKAILRAITGNIDKKGG----DQL-------APPS---------------------------------------------RFPPAF-------------YEHYALS-----------QEQRD---K-MIGND-R--FPGL----------------------TFKGW------DVISQAYPSFYPYSNAPLLFRAM--RD-----GDP-------Y-P-------------------VKALIVQADNPVM--AFSNTKLVVEA-LMN---LELLVVHDYFLT------------PTA-ALADYALPAATWLERPDNCYAVMNHRPMYFGA--QARVIERFEGGADVDFRDDYEFFYGLACRL-----------GQEDK---------------WW----------------------GPTTEGMLDFQL----------------APM---------------GMT--------------HEKFYNDV------KYMAGQK--------------KFEKYK----------------------------EPGYKFLTPSGKVELKS-SVVEKLAAETGLP-----------FDP---------------------------------LPHFEYPGLSV--EKHPEWE-------------------------GVY----------PLAMITGARFMPFYHS--EHRQPG-PYRDLHPDPIFDIHPDTAIDLDIRDGDWCWIETH--MG-----RIKQRARKTSIV-DPRVI------SVQHDWWFPE---------------------------------------KEEALPSLFGAFESNANVLL-DDDPDTLDQLIGAWQQT-GVAAKVYKCEEQDL--------------------------------------------------------------------------------------------------------------------------------------------------------------------------------------------------------------------------------------------------------------------------------------------------------------------------------------------------------------------------------------------------------------------------------------
>Thermacetogenium phaeum DSM 12270, complete genome 
---------------------------------------------------------------------------------------------------------------------------------------MSQVKKVA---------------------------------------------------------------------------------------------------------------------------------------------------------------------------------------------------------------------CHFCH-MNCGMLAHVE-D-GVVVKVTGDPEHP-TNAGT----QCAR---GVSALDHLYHPN----RINYPLKRV-GERGS-GKFVRVSWDEALDDISARIKRLISE-------YGAETISTIGG--TN---RTDDFAR----------RRFFN--LLGSPNVTHT---APVCWIPNFLAETISYGWGSFDAEVM---------------------NGSRCVVVWGHNPGASYL-PEMRGLLLAREMF-------GTKIIVIDPRFSETAAK-ADLWLPIRPNSDNALALAWLNVIINE-GLYDAEFVSEWTVG--------------------------------------------------------------------------------------------------------------------------------------------------------FGELAERVEE----YTPEWAAEKTGVSAELIAEAARMYATS----KPAC-------LMWGV-ATDQLGRGSTAGAQARVALRAICGNLDVPGG----DVM-------PGPH----------------------------------------PTFITDWEMEL---------------NEKLP-----------EEQRA---K-QLGSD-R--FKLNSWPGYRLISENLERVWGKSIPAEWFCE-------------------ANPPVLFRAM--AT-----GEP-------Y-P-------------------VKAAIVLADNPLV--SYANTKLVYQA-LKS---LELLVVMEYWMT------------PTA-VLADYVLPAASWLERPVLTTTYGVSDWLIA----SERAIEPLY-----ERKTDYELWRELGLRL-----------GQGEYW--------------PW-----------------------EREEEVFKHRL-------------------------------EKLGYE-----------IESYEEFVHNY------RYDFAPR--------------EYRKYL----------------------------ERG--FATPSGKVELKN-SILEKLG-----------------YDP---------------------------------LPHYVEPPFSP--EARPELA-------------------------EDY----------PLTLIAGGGFNPFFHS--EHREIT-RLRLVSPYPRLAINPSLAERYGIKDGDWVWIETP--TG-----KVKQRAVLTEAV-APDTV------QAERGWWYPE---------------------------------------KEISDPELMGVFESNINVCL-DDDPDTCDEACGSWCTR-GVRCRISKVEGS----------------------------------------------------------------------------------------------------------------------------------------------------------------------------------------------------------------------------------------------------------------------------------------------------------------------------------------------------------------------------------------------------------------------------------------
>3C-NODE_10 5
-----------------------------------------------------------------------------------------------------------------------------------------------------------------------------------------------------------------------------------------------------------------------------------------------------------------------------------------------------------------------CH-ANCGVLAYVK-D-GDVIKIEGDPDYS--NQGG----LCCR---GTSALLHVNHPA----RINHALKRV-GAKGE-GKWEKIPYDQAIQEVADRLNQIKDE-------SGAEAVASAGG--TT---RTDDWAR----------RRFLN--QFGTPNGFHN---ALLCWIPTFMAETCVAGWSPFETDLA----------------------GAKCLILWGMNPGASTL-GGMNGYTDL---QKN-----GLKIVVVDPRYSETASK-ADLWLPLRPGSDAALALAMLHTIIYE-GLVNWEFVGEWCDG--------------------------------------------------------------------------------------------------------------------------------------------------------FEELQEHVAE----YTPEWAAPITWLEPDQIRQAARLYAMN----TPGC-------IQWGC-TWDQIGRASTTGSHAIALMRAVCGNLDVPGG----DGM-------PGPA----------------------------------------LNYLTDEEMEL---------------NECLP-----------EEQKA---K-QIGSN-K--FKLTSWPGYQMISDNAKRTWGKTLPTEWFCE-------------------AHGPSVFKAI--IT-----GDP-------Y-Q-------------------VRALIVNATNPIN--SYGDAKMTLQA--LK-Q-CEFLVVVDYWMT------------PTA-LFADYVFPAAGALERPTIVTHYGATDSIMG----GRRAIQPKY-----DRHTDMTFWRKLGLAC---------GQDPANW---------------PW-----------------------ETEEEAYFHIL----------------EPL---------------GLG----GVES------YNDFVDYY------RMYYPPL--------------HQNKFK----------------------------ANG--FWTPSGKVECNS-TILRELG-----------------YPG---------------------------------MPTYIGCIENE--IDTPEIA-------------------------EEY----------PIVLTTGGGFMPYHHS--EHFQMQ-GIRYLYPDPYFSINPELAEKLNIAYGDWCWIETR--RG-----RIKMRANVEPEV-HPNVV------FAPRGWWFPE-------------------------------------RDGSADLDNPFGCLESNVNVLT-SVDDEHCDPMGGSWANR-GLMCKVYKC-------------------------------------------------------------------------------------------------------------------------------------------------------------------------------------------------------------------------------------------------------------------------------------------------------------------------------------------------------------------------------------------------------------------------------------------
>28C-NODE_1 12
-----------------------------------------------------------------------------------------------------------------------------------------------------------------------------------------------------------------------------------------------------------------------------------------------------------------------------------------------------------------------CH-ANCGVLAYVK-D-GDVIKIEGDPDYS--NHGG----LCCR---GTSALLHVNHPA----RINHALKRV-GAKGE-GKWEKVPYDQAIQEVADRLNQIKEE-------SGAEAVASAGG--TT---RTDDWAR----------RRFLN--QFGTPNGFHN---ALLCWIPTFMAETCVAGWSPFETDLA----------------------SARCLILWGMNPGASTL-GGMDGYTDL---QKN-----GLKIVVVDPRYSETASK-ADLWLPLRPGTDAALALAMLHTIIYE-GLVNWEFVGEWCDG--------------------------------------------------------------------------------------------------------------------------------------------------------FEELQEHVAE----YTPEWAAPITWLDADQIRQAARLYAMN----TPGC-------IQWGC-TWDQIGRASTTGSHAIALMRAVCGNLDVPGG----DGM-------PGPA----------------------------------------LNYLTDEEMEL---------------NECLP-----------EEQKA---K-QIGSN-K--FKLTSWPGYQLISDNAKRTWGKTLPTEWFCE-------------------AHGPSVFKAI--LT-----GDP-------Y-Q-------------------VRALIVNATNPIN--SYGDAKMTLAA--LK-K-CEFLVVVDYWMT------------PTA-LFADYVFPAAGALERPTIVTHYGATDSIMG----GRRAMQPKY-----DRHTDMTFWRKLGLAC---------GQDPANW---------------PW-----------------------ETEEEAYFHIL----------------QPL---------------GLP----GVES------YNDFVDFY------RMYYPPL--------------HQNKFKT---------------------------NGG--FWTPSGKVECNS-TILRELG-----------------YPG---------------------------------MPTYIGCIENE--IDTPEIA-------------------------EEY----------PIVLTTGGGFMPYHHS--EHFQMQ-GIRYLYPDPYFSINPELAEKLNIAYGDWCWIETR--RG-----RIKMRANVEPEV-HPNVV------FAPRGWWFPE-------------------------------------RDGSADLDNPFGCLESNVNVLT-SVDDEHCDPMGGSWANR-GLMCKVYKC-------------------------------------------------------------------------------------------------------------------------------------------------------------------------------------------------------------------------------------------------------------------------------------------------------------------------------------------------------------------------------------------------------------------------------------------
>28C-NODE_1 3
---------------------------------------------------------------------------------------------------------------------------------------------------------------------------------------------------------------------------------------------------------------------------------------------------------------------------------------------------------------------------------------------------------------------TEYSPAVL--PD--------------------------TFDPEL--------------------FGTYTIEIGKH-----------------------------------------------------------------------------------------------------KQPTKCTP---------------------------------------A------------------------------------------------------------------------------------------------------------------------------------------------------------------------------------------------FQLLADKVRE----WTYEKTSEVTWIPADQIERTVNMLVNS----KFP--------IDFGW-DTNHMSTNASQHFLSVACMRILTGSVDASAN----TVFLQFYPVTPLPF-------------------------------------------PGEWDISY---------------GDGLS-----------LDQKR---K-RLGYY-T--HRIACGNSWE----------------DWTSW-----HPARPENADATLNVPDVGTTIQAM--ET-----GIP-------Y-P-------------------VHGIVTISSNFLL--HDPSTARWLRV-LEDESKIELHVCVDFVMT------------PTA-EWADYVFPAQTWMERNYLEFSTLFSPPYKNA---YRRGCEPIC-----EAKHDYDFGALLAHKL--------EEFDPRYNNDRLLNPDNTR----YW---------------------AGKVGKLWENDTI----------------------------------DEE--------------RDRWCREFTNHTWEECLEMRKVPY-----------PSGDLERSLFRY----------------------KIAGKFPNDTGKANLFS-TLHHKYG-----------------YPP---------------------------------LPTYAEPAESP--YSQPEKA-------------------------KEY----------PLVLTTGKRQVGWFHS--EFRQIP-WLRECNPTPEVFINPETAKEFGVTHGDWVWVESAPDHGRAPYNRVMGRVSFRFMV-TPGVVS-----YSQHGWWRPE----------------------------------------RAASEGQHGGLEWNCENLL-ECDNR--TPETGTCGLR-SQLCKVYKCSDEDI--------------------------------------------------------------------------------------------------------------------------------------------------------------------------------------------------------------------------------------------------------------------------------------------------------------------------------------------------------------------------------------------------------------------------------------
>28C-NODE_1 2
--------------------------------------------------------------------------------------------------------------------------------------------------------------------------------------------------------------------------------------------------------------------------------------------------------------------------------------------------------------------CRACT-LTCPAYIVSE-D-GRVVSMEAVPPEE---GGVP---LCGR---GVATVQLEYSPT----RVRYPLKRA-GKRGE-GKWERISWDQAIQEVAEKIYDMSKK-------YGPETFVFPGR--TG---RQDMGWI---------ANKIAR--TIGTPNNYVG--VTQHCLLPQTH-HQVNFGMMLNSAFAT--------------------QPDTNFHISCGNNMEYSLP---LLASAQV-EAEKS-----GFPRVTLDPVCGAFPSR-STEWLPVRPGTDMAYALCVLRELIEQ-DKYDKAFVKEWSNAAFLVREDTGGLLMESDYIEGGSPHRYMVWDAIENRPKWWDAEEIQWEGGESGKAHYEACVERFEQNIPSTEYSPAVLPDTFDPELFGTYTIEI-----------------------------------------------GKHKQPTKCTPAFQLLADKVRE----WTYEKTSEVTWIPADQIERTVNMLVNS----KFP--------IDFGW-DTNHMSTNASQHFLSVACMRILTGSVDASAN----TVFLQFYPVTPLPF-------------------------------------------PGEWDISY---------------GDGLS-----------LDQKR---K-RLGYY-T--HRIACGNSWE----------------DWTSW-----HPARPENADATLNVPDVGTTIQAM--ET-----GIP-------Y-P-------------------VHGIVTISSNFLL--HDPSTARWLRV-LEDESKIELHVCVDFVMT------------PTA-EWADYVFPAQTWMERN---------------------------------------------------------------------------------------------------------------------------------------------------------------------------------------------------------------------------------------------------------------------------------------------------------------------------------------------------------------------------------------------------------------------------------------------------------------------------------------------------------------------------------------------------------------------------------------------------------------------------------------------------------------------------------------------------------------------------------------------------------------------------------------------------------------------------------------------------------------------------------------------------------------------------------------------------------------------------------------------------------------------------
>3C-NODE_2 6
-----------------------------------------------------------------------------------------------------------------------------------WEEDGMTVIRGT------------------------------------------------------------------------------------------------------------------------------------------------------------------------------------------------------------------ARSAPGCH-NVCGILSYVK-D-GKLVKVEGDPEDP-YNQGR----LCSR---CLCIPDYVYHED----RLVKPMKRDRADRGK-DKFVECSWDEAYDIIVREFKRVVDT-------YGADKIAMCQG--TG---RDIHQVT-----------RLNA--CVGSPNEGVPYFAGNSCYLPRIASMACMLG-GACVMDCS---------QFLPQRYDDPRYTVPKYCIVWGHQPFYSNA-DGFYGHWIT-DLMKR-----GMKVAVIDPQLTWLAARAGEDWLRVRPGGDGALAMAMLKVVCDE-KLYDQEFCDKWVYG--------------------------------------------------------------------------------------------------------------------------------------------------------LEAVCERVAE----MDLDDLCEKSWVAKEDVQRVARTYAAS----KPAA-------IQWGV-ALDQQT-GGQQAAHAITALWCITGNLDVPGG----NVMGDACWGIEQPN--------------------------------------------WTGTWGW---------------NELMT-----------EEEQS---K-RIGVE-R--YPMFA---------------------VGFKN-------------------LSSNATIEAW--QR-----GEV---------P-------------------IRAAYIVTNNFLA-TMGAQAEQQLEW-YKQ---IDFIVVSDLFMT------------PTMMALADVVLPAATYEERDGFGGLNAYRISC------INKAIEPVG-----DSKPDNTIFLELGKRL-------TAAIKPENQDIAW-----------PW-----------------------DDVQEMWDYAL-------------------------------EDGGFT--------------WDELRES-------TWKYPEF--------------KYRKYETGDLRPDG--------------------QPG--FRTETGRAEIYS-MVFHHTSWSG--------------LDP---------------------------------LPSYVEPVESP--YSAPEDV-------------------------EEY----------PYIVTSGARVPHFFHS--EQRQIA-KLRALHPDPLVYLHPDTAAANGIEEGDWVWLENK--HG-----KCKYKAAFNDTY-DPRVL------QAEHGWWFPE-------------------------------RKDAAEENVENEQEGLFGVLESNINNLV-PFDA---GVSGFGSNYK-AMMCKI----------------------------------------------------------------------------------------------------------------------------------------------------------------------------------------------------------------------------------------------------------------------------------------------------------------------------------------------------------------------------------------------------------------------------------------------
>Sulfurospirillum halorespirans DSM 13726 chromosome, complete genome 
-----------------------------------------------------------------------------------MEKIEQPALGRRDFLKTTAVIGAFGALSSSWSGGLVPRANAASETAMTKERTGTKIMKTN---------------------------------------------------------------------------------------------------------------------------------------------------------------------------------------------------------------------CRSCT-ADCGVLAHVR-D-GRVIKLEGDPDFE-RSEGA----LCVK---GLSGITALYHPQ----RNKYPMKRM-GARGE-NKWMRVTWDEALDDIAKKLMEIREK-------YGAEAVMGSTG--GG---GNPNFLS---------CCRFCD--VFGTPNWFEP--GASQCYMPRQMVYQMMYGGGPAGNTSL--------GDSNCIEAYFYNDIKMKTFVLWGTDPSYSGP--SQAGRALV-ELRAR-----GVQTIVIDPRFTPDAAK-ADIWLPIRPGTDVALMMAWIKYIIEK-NLYDLDFVMKWTNLPYLVNTKTKMLLRESDLMVGGRADTFVIWDKKTNAAKPIAYPWDDNLDPALEGAFSVDGITCKTG---------------------------------------------------------------------------------------FSLLKERVEP----FTIAKAAEECGLEAYKIEKAINLYAKN----TPSS-------IALGV-ATDHNV-NSAQAPMCTAALDMLMGNVEKPGT--ALQRY-------AGGG-------------------------------------------IGDLRTTM--------------LKKFLP-----------EEQLR---K-RLGGIEH--KGMLR---------------------WWV---------------------AQPGPLLEAM--TT-----RKP-------Y-G-------------------IHAWIERSGNKLA--VVADAAKWIEG--LK-Q-LDLVVHAFVYPT------------SFS-AYADYLLPMNEWLESDFIVSSHNRMF--------ARQAVTHLW-----ETCNESFFWARLAKKC--------GELGHESC---------------KR------AFDPKETAPELPYYNTYEEQLDGWSKYF----------------------------------GMT--------------WSEYKAKV------PFDYVPYNEWR----------RYYIYKEIDPKTGK--------------------PKG--FGTPSKKCEVYG-ESFITLGRTGRPWTTYDLPPSSKDYDP---------------------------------LPYYMEPPENP----KSETG-------------------------KEY----------PLVMTNG-RLPIYHHG--TLRNSP-FLREIFPVAEIWVNPIAAKKYGVAQGDWVWVESL--RG-----KIQAKARVTEGI-PPNTV------YMER-FWNPE-----------------------------------------TLDSPTKGWKEMNVNVLSKYTGPY--NDMFGTYTLR-GYQVKISKADSAPKGIWQKPEDFKPWLPEPTDATKTVVL-------------------------------------------------------------------------------------------------------------------------------------------------------------------------------------------------------------------------------------------------------------------------------------------------------------------------------------------------------------------------------------------------------------
>Clostridium ljungdahlii DSM 13528, complete genome 
---------------------------------------------------------------------------------------------MENQKTNRSDFLNATNITGITSAVNGSSGLVKSESVQDDASSATKIVRTC---------------------------------------------------------------------------------------------------------------------------------------------------------------------------------------------------------------------CRACI-SNCGVIAHVK-N-GRVIKLEGDPENP-MNKGS----MCAK---GLSGIQALYNPN----RNKYPMLRV-GKRGE-NKWKRISWDEAIDILAKKLMETREK-------YGAEAVICSTG--GG---GNPEFWS---------ISRFCN--VFGTPNWFEP--GCAQCYLPRTLANDLMYGGSDYSIADS-----------NCLEIYDTDETPIKCLVMWGSAPSYSSP--AMGGGAVA-DLRAN-----GVKTVVIDPRMTPDAAK-ADVWLPIRPGSDVALMLAWTRYIIDK-KLYDEDFVMKWTNLPYLVDVKTKMLLRANKSNNPKIPDTFMVWDTKTNSAKPLTYPWNDNLTPALEGTFMVNGIECKTG---------------------------------------------------------------------------------------FQLLKERVEP----YTLEKAAKTCWLDVNKIEEAINLYTQN----SPSG-------LNLGV-ATDQSP-NSVQAAMAAVNLNALMGNIEKPGT----LMQ-------RFET------SGATPV--------------------------------LTYIVPP--------------AQKMLP-----------EEQLK---K-RLGGT-E--YKGLL---------------------QW--W------------------AAQPSSVRDAI--IT-----GKP-------Y-K-------------------PRVWIERSGNKLG--AVAESASWVPA--LK-E-MDFIVHMYMYPT------------SFS-NYADLLLPASEWLETDMPV--ESCNKIF------VRQAVTHLW-----ETMDETLFWSKLAKRC--------AELGHENCKKAFDEEYMGADLP-YW-----------------------NSMEELLNRCT-------------------------------SVFDMT--------------WDEFKKKA------PFEFLPKNEWK----------QYYVYKQIDPKTGK--------------------ARG--FDTPSKKIEIYL-ESLITLGRTGMPYSTYKLPPASKDYDP---------------------------------LPYYLEPSESP--LEGSELA-------------------------KEY----------PLVMTNG-RIPFYHHN--TLRNVP-WLREMYPVPEIWIHPTAAKTYGISHGDWVWVESL--RG-----KIKAKSNVTKGI-NSGTV------YMER-FTFPE-----------------------------------------NYHTETEGWREMNVNVLSKSTAPF--NDVVGTYTLR-GYLVKISRADDGPPKGVWTKPDQFKTWLPQPSDPTEVVK-------------------------------------------------------------------------------------------------------------------------------------------------------------------------------------------------------------------------------------------------------------------------------------------------------------------------------------------------------------------------------------------------------------
>OB21GAM11-NODE_11
-------------------------------------------------------------------------------------------MSRATMTRRGFLKSTAAMGAVTALGISAADSLTAVDPAHADEASDVKIIKTS---------------------------------------------------------------------------------------------------------------------------------------------------------------------------------------------------------------------CRACI-ASCAVLAHVR-D-GRVVKIEGNPESP-MSQGG----VCAK---GLAGIQALYHPN----RNKYPMRRV-GERGS-NQWERISWEEALTEVATKINEVSDK-------YGSEAISVSTG--GG---GNPHFSN---------VKRFGE--AINTPNVWEP--GCSQCYLPRMGASLLAYGAGKPNNLSF---------SDSNGWDYYYTDSPVTSLVLWGTDPSNSSV--ATGGRALA-ELRNRPE---GLRTVVIDPRYTLDAAK-AEVWLPIRPGTDAALLLTWTRWILEN-EKYDADFCRTWTN-----------------------------------------------------------------------------------------------------------------------------------------------------------------------------------------------------------------MPYLI------------------------------------------------------------------------------------------------------------------------------------NPETR---L-TLKAT------------------------------------------------------------------EA-----GLP---------G--------------------------------------------------------------------------------TDADYV-----------------------------------------------------------------------------------------AW---------------------------------------------------------------------------------------------------------------------------------------------------------------------------------------------------------------------------------------------DPEKNA-----------------------------------------------PVVV-----------------EFP---------------------------------------------------MNEGL-----------------------------------------------------------------SPALFGTYEVN----------------------------------------------------------------------------------------------------------------------------------------------------------------------------------------------------------------------------------------------------------------------------------------------------------------------------------------------------------------------------------------------------------------------------------------------------------------------------
>A2-NODE_18
-------------------------------------------------------------------------------------------MTQPTITRRSFVKSAAALGAACGLGVAVSDDLVNVDPAHADTGGDVKIVKTA---------------------------------------------------------------------------------------------------------------------------------------------------------------------------------------------------------------------CRACI-ASCAVLAHVK-N-GRVIKIEGNPESP-MSQGG----LCAK---GMAGIQALYHPN----RNKYPMRRV-GERGQ-NQWERITWDEAITEIATKLIEIDEK-------YGSECVAVSTG--GG---GNPHFSN---------VKRFGE--AINTPNVWEP--GCAQCYLPRMGASQLSNGMGKPNNLSF---------SDSNGWDYYFTDSPVDSLVLWGTDPSNSSVATGGRALAEL-RAREK-----GLKTVVIDPRMTMDAAK-AEVWLPIRPGTDAALLMAWTKWIIDN-KKYDEDFCTNWTNMP---------------------------------------------------------------------------------------------------------------------------------------------------------------------YLVNPETRLTLKPTE----------------------------------------CGLEGTDKDYVIW---------------------------------------------------------------------------------------------------------------DPAQN---K-PVVLE----YPMNE--------------------------------------------GVKPPLFGSYE--ID-----GKQ-------Y-P-------------------------TGGQLLK------------------------------------------------------------------------------------------------ESVDEFTL----------------------------------------------------------------------------------------------------------------------------------------------------------------------------------------------------------------------------------------------------------------------------------------------AKAAEIC----------------------------------------------------------------------------------------------------------------------------------------WLDE----------------------------------------------------------------------------------------------------------------------------------------------------------------------------------------------------------------------------------------------------------------------------------------------------------------------------------------------------------------------------------------------------------------------------------------------------------------------------------------------------------------------------------
>A2-NODE_3 7
-----------------------------------------------------------------------------------------MSQLNMSRRGFVKAAAATGALAAFGATAVDGATF-----REAHADETTSQTKKV-------------------------------------------------------------------------------------------------------------------------------------------------------------------------------------------------------------Y----TS-CQACI-CSCAVIATVR-D-GRVIRLEGNPESP-ISRGG----LCAK---GLSGIQALYNPC----RNKYPMKR-VGERGT-NSFERISWDQAIEEIAQKLTQDFFK-------YGGESLVTSTG--GG---GNPHFSS----------PCRFT-QALGSPNIFEP--GCAQCFLPRMATFSLMYG-GSKSGTTSMADSKYG-GCSSLY---FPEDNPIQTLVMWGTCTSYHAP-SG-SGRAIA---ELR-AREQGLNMVVVDPRFTPDAAMA-DVWLPIRPGTDVALMMTWIRYIIEN-KLYDEDFCKRWTNLPY------------------------------------------------------------------------------------------------------------------------------------------------------LIDTD----------------------------------------------------------------------------------------------------------------------------------------------------------------------------------------------------------------------------------------------------------------------------------------------------------------------------------------------------------------------------------------------------------------------------------------------------------------------------------------------------------------------------------------------------------------------------------------------------------------------------------------------------------------------------------------------------------------------------------------------------------------------------------------------------------------------------------------------------------------------------------------------------------------------------------------------------------------------------------------------------------------------------------------------------------------------------------------------------------------------------------------------------------------------------------------------------------------------------------------------------------------------------------------------------------------------------------------------------------------------------------------------------------------------------
>28C-NODE_2 3
-----------------------------------------------------------------------------------------------------------------------------------WNEDGMTVIRTN------------------------------------------------------------------------------------------------------------------------------------------------------------------------------------------------------------------ARTGPGCH-QNCGLLVYVK-D-GAIDHIEGDPENP-HNQGR----LCLR---CLAAKEMIYHED----RILHPMKRAREDRGK-DKWERIGWDEAYDLVYENVMAVVEK-------HGAESIWVTQG--TG---RDINGYG----------PMLAQ--YLGTPNYGMGFLSGQACYAPRLFSTSLKVG-DMFVCDYS---------QFFPERYDDPRFEVPEYVMVWGNNPVVANS-DGTLGHWIV-ECMKR-----GSKIICMDPKLTWLAGK-AEYWFQLRPGTDCALALALSNIIIQE-DLYDHEFVELWTYG--------------------------------------------------------------------------------------------------------------------------------------------------------FDEFAASIVD----FTAEKAADICGIDAEKVTACARALGRA----RSAC-------LQWGV-AMDHTS-EGFVTGMAVFDLLAVTGNYEKPGS----MVC-------GRPC----------------------------------------FGVGSTWMSDF-------------TVIESLP-----------TPSWAASGDKRMNQE----YNGC----------------------KAMAA-------------------ISQDMMLKAL--ET-----GEP-------Y-P-------------------IKCVWMQTNNPIA-NMGAEPQRILPA-LLG---TDFNVVVDLFMT------------PTAMGVADVFLPAVTFAERAGITGHQPYQLGA------VAQCIEPLG-----EAKSDQQIIYEVGRRF----------HGDAAG---------------AW-----------------------KSDEEFYDFCL-------------------------------QSSPFK--------------YRDIKER-------TWAYPEF--------------EYYKYKTGKLRPDG--------------------QPG--FNTDTGRYNFYS-IAMQNMG-----------------YSP---------------------------------LSAYEEPPESP--RSTPELY-------------------------EKY----------PLVLTTGARRWSLFHS--EHRQAP-SMRAIHPGPQIMIHPDDAAQYGIKDGDWVLIENE--FG-----SCREQAELSTRI-KRGVV------SADHGWWYPE--RKDR-------------------------------AENDGTEAGLYGVLENNINKLL-PMRP---GKTGLGNSYK-SQLCRI----------------------------------------------------------------------------------------------------------------------------------------------------------------------------------------------------------------------------------------------------------------------------------------------------------------------------------------------------------------------------------------------------------------------------------------------
>3C-NODE_8
----------------------------------------------------------------------------------------------------------------------------------------------------------------------------------------------------------------------------------------------------------------------------------------------------------------------------------------------------------------------------------------------MDHTSEGFITGM----ACFD------------------------------------------------------------------------LMALTG-------------------------------NFENPGGMLA--------------------------------------------------------------------------------------------------------------------------------------------------------------------------------------------------------------------------------------------------------------------------------------------------------------------------ADPAFGMSVTWSPRGSVWDECS---------EPIP-------------HPERKN----------------------HGG--------------YKAL----------------------------------------------------------------------------------EAMNG----------------------------------------------------------------ISPDALLEAM--ET-----GEP-------Y-P-------------------IKAMFMMQNNAIA-CMGAQPQRILPA-LQK---MEFNVVVDLFLT------------PTALACADVLLPAACFAERIGITGHQPYALGA------IAQAVEPLG-----ECKSDQRIIYELGDRF----------AGRDHR---------------PW-----------------------DSEQDFYDYLL-------------------------------RSTGFT--------------YDSLKER-------AWAYPEF--------------EYRKYEKGLLRPDG--------------------TPG--FATSTGRYNFYC-PEMLHFG-----------------LSP---------------------------------LADYEEPPESP--VSAPDLA-------------------------EKY----------PLVLTTGARKWGFFHS--EHRQSP-SMRRLHPEPEFLVHPETAAAYGIADGDWCTISNN--LG-----SARLRAHTTVRI-RKDTV------SADHGWWFPE---------------------------------------RGPEDGTLFGTLESNINQLV-PMRP---GKSGLGASYK-SQLCRI----------------------------------------------------------------------------------------------------------------------------------------------------------------------------------------------------------------------------------------------------------------------------------------------------------------------------------------------------------------------------------------------------------------------------------------------
>DSM16107-NODE_1
-----------------------------------------------------------------------------------------GNMTQTNLTRRGFVQASALAAGAAALAGGVSAVSNLAPSDKAYAADEVKLVHTS---------------------------------------------------------------------------------------------------------------------------------------------------------------------------------------------------------------------CRACI-SNCGIIAHVQ-N-GRVVKLEGDPADP-MSEGR----VCPK---GLSGIQALYHPN----RNKYPMKRV-GERGG-NQWERVSWEEAIDTIADALMDMKEK-------TGLEGLLCSTG--GG---GNPQFFS---------PPRFRN--FWGAGNVFEP--GCAQCYLPRNYTMPLINGTSDTSIADS------------GCAELYNPNVSIETYVMWGTGPAQHAP--SSAGRAVV-ELRVA-----GVKTVVVDPRFTPDAAR-ADVWLPIRPGTDVAMMLGWMRYLIEN-KLYDEEFCTKWTNLP---------------------------------------------------------------------------------------------------------------------------------------------------------------------FLVDPSD-----PAGALLRASKVFADV---------------------TAENEG-----------------------------YVY---------------------------------------------------------YDEGT-------------------------------GEVTK---AVALSPDNE----------------------------------------------------------------AT---------------YRP---------------------ALFGTYDVTLADGSTVKAKTAFEA-YKD-------QADEYTLE----------------RVADICWVDAGDLE----------------------------------EAIKLYATVESGGISL-----------------------------------------------------------------------------------------------------GVA--------------TDQYPQS-------------------------------------------------------------------TQAAIGAAALDC-------------------------------------------------------------MRGYIDKPGSP--------------------------------------------------------ANGFPHA---------AESTVFPDGFMGTAPY---------------------------QFQKPENIQNRL---GYV----------------------------------------------------------EHKGLGGWMH------------------------------------------------------------------------------------------------------------------------------------------------------------------------------------------------------------------------------------------------------------------------------------------------------------------------------------------------------------------------------------------------------------------------------------------------------------------------------
>3C-NODE_17 1
----------------------------------------------------------------------------------------------------------------------------------------------------------------------------------------------------------------------------------------------------------------------------------------------------------------------------------------------------------------------------------------------------------------------------------------------------------------------------------------------------------------------------------------------------------------------------------------------------------------------------------------------------------------------------------------------------------------------------------------------------------------------------------------------------------------------------------------------------------------------------------------------------------------------------------------------------------------------------------------------------------------------------------------------------------------------------------------------------------------------------------------------------------T----------------------------------------------------------------------------PTALACADVLLPAACFAERIGITGHQPYALGA------IAQAVEPLG-----ECKSDQRIIYETGSRF-----------TDEAHK--------------KW-----------------------DDEQGFYDYLL----------------RKT---------------GYT--------------YETLRER-------TWAYPEF--------------EYNKHEKGLLRRDG--------------------TVG--FATSTGRYNFYC-PEMLHFG-----------------LSP---------------------------------LADYEEPPESP--VSAPELA-------------------------EKY----------PLVLTTGARPWGFFHS--EHRQSP-SMRRLHPDPTVLIHPETAAAYGIADGDWVTIENN--FG-----SCRQKAELTTRI-RKDTV------SADHAWWFPE---------------------------------------RGPEDGTLFGVMESNINKLV-PMRP---GKVGLGASYK-SQLCTIGKV-------------------------------------------------------------------------------------------------------------------------------------------------------------------------------------------------------------------------------------------------------------------------------------------------------------------------------------------------------------------------------------------------------------------------------------------
>MRn12-NODE_8
-------------------------------------------------------------------------------------------MSPTNLTRRSFMKASALAAGAAALGSGVATVNNLVESDQAYAADEVKLVHTS---------------------------------------------------------------------------------------------------------------------------------------------------------------------------------------------------------------------CRACI-SNCGIIAHVQ-N-GRVIKLEGDPADP-MSEGR----VCPK---GLSGIQALYHPN----RNKYPMKRV-GERGG-NQWERISWEEAIDTIADALMDMKDK-------TGLEGLLCSTG--GG---GNPQFFS---------PPRFRN--FWGAGNVFEP--GCAQCYLPRNYTMPLINGVSDTSIADS------------GCAELYNPTVSIDTYVMWGTGPAQHAP--SSAGRAVV-ELRAA-----GTKTVVIDPRYTPDAAR-ADVWLPVRPGTDVAMMLGWTRYIIDK-KLYNEEFCSKWTNLP---------------------------------------------------------------------------------------------------------------------------------------------------------------------FLVDPSD-----PAGALLRASKVFADV---------------------TAENEG----------------YVYYDEKTG----------------------------------------------------------------------------------------------------EVTKA---F-ALGPDNE----------------------------------------------------------------AS---------------YNP---------------------ALFGTYDVTLADGTAIKAKTAFEA--YKEQSDEFTID----------------------HVAEVCMVDASDLE-EAIKLYAE-----------CESGGISLG-----VATDQYPQSTQAAIGA--------------------------------------------------------AALDCMMGYID------------------------------------------------------------------------------------------------------------------------KPG----SPANS------------------------------------------------------------------LPRSAESTVFP-----TGFF-------------------------GDS----------PYQFQTPENIQNRLGY-VEHKGLGGWMHSHIPTIL------NAILTGEPYQPHIWIERSGNKM-----AMLGNAASWVDA-FPKLD------LIVHMYMYPT----------------------------------------------------------------------------------------------------------------------------------------------------------------------------------------------------------------------------------------------------------------------------------------------------------------------------------------------------------------------------------------------------------------------------------------------------------------------------------------------------------------------------------
>3C-NODE_2 3
--------------------------------------------------------------------------------------------------------------------------------------------RTA------------------------------------------------------------------------------------------------------------------------------------------------------------------------------------------------------------------QWSPPGCHGVGCGLRAFVK-D-GKLVKVEGDPDQP-ITNGR----LCVR---CLTLPEYLYHED----RLLYPMKRDRAYRGQPDKWERISWDEAYDIIVEKYRELTEK-------YGPDTVSVWTG--TG---REASAYQ----------FQTCN-QVFHSRTAIHA-NGGWSCVIPRQTAMDWLLGCAYVEYDGA---------FGFKDRYDDPRYELPRYMLVWGRDTLWSNP-DGLFGHSTV-DMMKR-----GMKVIVVDPRANWLARH-AAYHFQIRPGTDAALAMAFNAVIIKE-DLYDHDFVEKWTYG--------------------------------------------------------------------------------------------------------------------------------------------------------FDEYAERCCT----MTPERAAEICEVPVEDIYAAARCLAQ-----KPCT-------ASVGL-KTDQNP-NTLQICHAIWGIFAICGNLDNPGGIKLGQTM-------LNGG------------------------------------------STGRKGVGM-----------------LVE-----------EEDTN---PIPIAGHDQ--YPAMD---------------------FIINT-------------------TQPDCTLDTL--RT-----NIP-------Y-P-------------------IEFLFIQSSNFISSCITQQPMQWMEA-CRH---KEFVVATDIFMN------------PTIQALADVVLPVSTSLEHEGIVTFHGCNQPGQFHA--LTKVLEPLG-----ECKSDLEIMLDLDHRI-----------NPDRTEDAE-----------KW-----------------------SSPHAYLDNKI---------------------QNIPYTADPDTGEDMT--------------YETLR---------EWVYGRYEI------------PYYQYELGLLRADG--------------------KPG--FKSPTGRVELWS-TVKQHLG-----------------EDP---------------------------------LPYYEEPRFSK--RSRPEWI-------------------------DEY----------PLDFVTGARRPTSFHT--EHRMID-SLREIRTAATVEIHPATAEKHGIGQGDWVTIENP--WG-----KCQMVADITPIV-KEGVI------GCDHGWWYPE-----------------------------------------DKDAELFSVRKSSINSLM-PWKEI--GKLGLGSHYG-ALPCKIY---------------------------------------------------------------------------------------------------------------------------------------------------------------------------------------------------------------------------------------------------------------------------------------------------------------------------------------------------------------------------------------------------------------------------------------------
>28C-NODE_4 1
------------------------------------------------------------------------------------------------------------------------------------QEGEETIFRTC------------------------------------------------------------------------------------------------------------------------------------------------------------------------------------------------------------------AWSPPGCHPVGCGLQVHVK-D-GKVTKVEGDPEHP-ITKGS----LCTR---CLALPEYIYHPD----RITHPLKRAKEDRGK-DKWERCTWDEATDLIAKNAREITEK-------YGAEAICVFGG--TG---REGNNWY----------PQWAN-LVFGTPNSVYA-QAGWSCYGPRMTNTAFMIGGGYPEIDYA---------QKFEDRYEHEGWVAPECILIWGKEPLRSNP-DGLYGHAVIEMVRQF-----GTKLICVDPRVTWLGTR-SEEVLQLRPGTDTALAMAFIYVMAHD-DLVDHDFIDKWCYG--------------------------------------------------------------------------------------------------------------------------------------------------------YEQLVERVQD----MPPAKAAEICGVPEEQIWRAARLYGNA----KPSS-------VAWGL-AVDENP-NGTQLGQCLIALMAITGFIDAPGG----TTL-------GMGD-----------------------------------DQGNVVRDGGSISADEKVDDATDSTLELAFKNGIMT-----------EETWA---K-RVGID-K--YPAM----------------------GSILW------------------TVMPDEFLKAL--ET-----EKP-------Y-K-------------------IHMAHFISSNPIGTAISAEPQRWYEA-LKK---LDFNCAADLFMN------------PTTMACCDVFLPIASTIEHDGMVVTHYGLNSSFYG---AQNKCVQVG-----ECKSDVEAMMAVGKKM-----------YPDFWN--------------RF-----------------------ETQTDYDNFHV-------------------------------MRSWLP--------------YEELREK-------VTVMSNE--------------PYYKYEIGKLRPDG--------------------QVG--FPTSTGRVELYS-YMYEQFG-----------------ENP---------------------------------LPYYEDPAYGP--ERTPELM-------------------------EKY----------PFILTTGARRQEFFHS--EHKQVP-SLRQITPYPQIDLNPADAARLGIEEDDWVEIASP--YG-----AVRQRAHVVPTI-KEGVC------HAMHGWWYPE---------------------------------------EDGEEPNLFGNWKSNINVLM-PNSVN--GVMGFGNTFK-QMICSLKKVEGEGGPNDPDNTGIFLEPSRQAEFT------------------------------------------------------------------------------------------------------------------------------------------------------------------------------------------------------------------------------------------------------------------------------------------------------------------------------------------------------------------------------------------------------------------
>3C-NODE_1 2
-------------------------------------------------------------------------------------------------------------------------------KPWRYEEDGLTVTRTS------------------------------------------------------------------------------------------------------------------------------------------------------------------------------------------------------------------PWSPPGCHPVGCTLKLYTD-EGGKLVKVEGDENNP-VTQGR----LCVR---CITLKDYIYNPS----RILHPMKRDPEKRGVADAWEEITWDEAFSLIKKRYDEITEQ-------YGRESIVVFAG--TG---REGGTMA----------PFGSR--MLCTPNYCYS-QSGYACYVPRMAASSYLLGAAYPEIDYA---------GGLPGRYDDPEYEIPECIVVWGKEPLASNP-DGLFGHAVI-DLMRR-----GTRLIVVDPRKTWMSSR-ADYLLQLRPGTDTALAMAWLNVIISE-GLYDKEFVEYWCYG--------------------------------------------------------------------------------------------------------------------------------------------------------FEELAERVKE----MTPAKAAEITGVPEEKIVAAARMYATA----TPAS-------IAWGL-ALDQKA-NGMQAGHCMIALMAICGNIDVPGG----MRI-------GDKT-----------------------------------------MGLNEAGFGF---------------EEGLG-----------KELIA---K-MIGAK-E--YPAYC---------------------GLILN-------------------SHCDLTLRAM--ET-----DDP-------Y-P-------------------IKMGFYAGNNLLS-CTSAEPERWMKA--IN-RSMEFVVGFDTFMT------------PSTQATCDVFLPLATIAEREGVVQTHYGSSPVTMG---FMNKAVTQG-----EGMSDLELCYNLGKVL-----------NPHLWE--------------KY-----------------------DCVRDFIEHLR-------------------------------LGSKYS--------------FEDISKE-------VVLQRYV--------------GYRKYETGLLRRDG--------------------KPG--FNTSTGRVELWS-YAFQRFG-----------------EDP---------------------------------LPYYEEPQYSP--RATPELL-------------------------EQY----------PFVLTTGARPFAFFHS--ENRQIA-YCRELNPDPLIEINPETARSIGVSDGQWVKVSNQ--FG-----SCVLKAKITPIV-KEGVV------HAQHAWWFPE---------------------------------------QDGNAPYLYGTFRSNINNLV-PNFHF--GKLGFGAPFK-CLLCNVEP--------------------------------------------------------------------------------------------------------------------------------------------------------------------------------------------------------------------------------------------------------------------------------------------------------------------------------------------------------------------------------------------------------------------------------------------
>3C-NODE_4 3
-------------------------------------------------------------------------------------------------------------------------------KPWRYEEDGLTVTRTS------------------------------------------------------------------------------------------------------------------------------------------------------------------------------------------------------------------PWSPPGCHPVGCGLKLYVD-DGGRLVRVEGDENNP-VTQGR----LCPR---CLALKDYIYNPA----RLLHPMKRDPKERGNADAWERITWDEAFDIIKDEYDRITAA-------YGRESIVVFAG--TG---REGGTFA----------PYGTM--CFGTPNFCYT-QSGYACYTPRLAAIAYIAGTTYPEWDYA---------GALPGRWEDERYELTECLVVWGKAPLESNP-DGFFGHAVI-DAMRR-----GTRLIVIDPRVNWLATR-ADIHLQLRAGTDTALGMAWLNVIINE-DLYDHDFVEYWCYG--------------------------------------------------------------------------------------------------------------------------------------------------------FDQLAERVQE----MPPEKAAEICGVPVEDICAAARMYAQA----KPAA-------IQWGL-AADQKT-DGMQNGQVTVDLMAITGNLDVPGG----QIL-------PGAG-----------------------------------------AGHNESGFGF---------------EKGVG-----------DELQK---K-MIGLE-Q--YPAYC---------------------MIILN-------------------AHADLMLHAL--ET-----GDP-------Y-P-------------------IKMGFYAGNNLMS-CTSMEPQRWHDA-IVK-S-LEFCIGFDTFMN------------PSIEASCDIFLPLSTVAEREGTVFTHYAPCTVTAG---FMHKAIEVG-----ETMTDFELCYELGRRL-----------RPE-----------------VW--------------------EDFASAKEFMEALR----------------------------LGKKEGGAY--------------FDKVSQN-------VVCQIPV--------------EYYKYERGQMRQDG--------------------QPG--FATPTGRVELWS-TAFNQFG-----------------DDP---------------------------------LPYYLEPEFGP---ADPELM-------------------------KEY----------PFILTTGARTTAFFHS--EHRQIA-YLRELNPDPIVEINPQVALDLGIADGQWVRLRSP--FG-----ECVEKARVTETV-DEKTV------HAQHAWWFPE---------------------------------------EDGSEPNLYGNFRSNINNLL-PNDHY--GKLGFGAPNK-CLVCGIDP--------------------------------------------------------------------------------------------------------------------------------------------------------------------------------------------------------------------------------------------------------------------------------------------------------------------------------------------------------------------------------------------------------------------------------------------
>28C-NODE_4 3
-------------------------------------------------------------------------------------------------------------------------------KPWRYEEDGLTVTRTS------------------------------------------------------------------------------------------------------------------------------------------------------------------------------------------------------------------PWSPPGCHPVGCGLKLYVD-GEGKLVRVEGDENNP-VTQGR----LCPR---CIALKDYIYNPA----RLLHPMKRDPKDRGNADAWEQITWDEAFDIIKGEYDRITAA-------YGRESIVVFAG--TG---REGGTFA----------PYGTM--CFGTPNFCYT-QSGYACYTPRLAAIAYIAGTTYPEWDYA---------GALPNRWDDERYELTECLVVWGKAPLESNP-DGFFGHAVI-DTLRR-----GTRLIVIDPRVNWLATR-ADIHLQLRAGTDTAMGMAWLNIIINE-DLYDHDFVEYWCYG--------------------------------------------------------------------------------------------------------------------------------------------------------FEQLAERVQE----MPPEKAAEICDVPVEDIYAAARMYAQA----KPAA-------IQWGL-AADQKT-DGMQNGQVTVDLMAITGNLDVPGG----QIL-------PGTG-----------------------------------------AGHNESGFGF---------------EKGVG-----------EELQK---K-MIGLE-Q--YPAYC---------------------MIILN-------------------AHADLMLHAL--ET-----GDP-------Y-P-------------------IKMGFYAGNNLMS-CTSMEPQRWHDA-IVK-S-LEFCIGFDTFMN------------PSIEASCDIFLPLSTVAEREGTVFTHYAPCTVTAG---FMHKAIEVG-----ETMTDFELCYELGRRL-----------RPE-----------------VW--------------------EDFASAKEFMEALR----------------------------LGKKEGGKY--------------FDEVSQN-------VVCQIPV--------------DYYKYERGEMRQDG--------------------QPG--FATPTGRVELWS-TAFNQFG-----------------DDP---------------------------------LPYFLEPEFGP---ANPELM-------------------------KEY----------PFILTTGARTTAFFHS--EHRQIA-YLRELNPDPIVEINPKVAKDLGITDGQWVRLWSP--FG-----ECVEKARITETV-DAKTI------HAQHAWWFPE---------------------------------------EDGNEPNLYGNFRSNINNLL-PNDHF--GKLGFGAPNK-CLVCNIEP--------------------------------------------------------------------------------------------------------------------------------------------------------------------------------------------------------------------------------------------------------------------------------------------------------------------------------------------------------------------------------------------------------------------------------------------
>3C-NODE_4 4
-------------------------------------------------------------------------------------------------------------------------------KPWRYEEDGLTVTRTC------------------------------------------------------------------------------------------------------------------------------------------------------------------------------------------------------------------PWSPPGCHPVGCGLKLYVN-DEGRLVKVEGDENHP-VTQGR----LCPR---CIALKDYVYNPA----RILVPLKRDRADRGKADAWEECSWDEAFGIVKENYERICAE-------YGPESIIGMSG--TG---REGGTMS------------LYPTMVFGTPNYCYM-QSGYACYTPRLAAAAYITGTTYAEWDYS---------GALPGRWDDERYELTECLVIWGKAPLESNP-DGFFGHAVV-DAMRR-----GMRIIQIDPRVNWLSAR-ADILLQLRSGTDTALAMAMLDIIIEE-DLYDHDFVEYWCYG--------------------------------------------------------------------------------------------------------------------------------------------------------FDQLAERVRT----MPPEKAAEICQVPVEKIYAAARMYATA----KPAA-------ILWGL-AVDQKT-DGMQNSQCIISLQAITGNLDRPGG----QLL-------PGSD-----------------------------------------AGHNELGFGY---------------KECIP-----------DELFQ---K-MIGMA-E--YPAYC---------------------NMILN-------------------SQVDRMLETL--ET-----DEP-------Y-P-------------------IRMGFYMGDNALT-NCSMEPKRWRAA-LLR-S-LEFCIGIDTFMN------------ASIQATCDLFLPIATVAEREGTVFTHYAPCTVTAG---FMHKAIDCG-----NLPSDMELAYRLGKYL-----------HPERFE--------------KW-----------------------ANEHELVEAFR-----------------------------------LG--------------VEEHGEYFDRVSQCVVAQVPI--------------DYYKYEKGLLRPDG--------------------QPG--FATPTGRVELWS-TAYNQFG-----------------EDP---------------------------------LPFYIEPEFSP--VSKPELA-------------------------EEY----------PLVLTTGARTTAFFHS--EHRQIP-YLRELNPDPIMEINPVTAQRYGVSDGQWVRMWNM--FG-----ECFMKARVSEIV-DEKTV------HAQHGWWFPE---------------------------------------EDGSEPNLYGNFRCNINNLL-PNGHM--GKLGFGAPNK-CLICNIEPVS------------------------------------------------------------------------------------------------------------------------------------------------------------------------------------------------------------------------------------------------------------------------------------------------------------------------------------------------------------------------------------------------------------------------------------------
>28C-NODE_4 4
-------------------------------------------------------------------------------------------------------------------------------KPWRYEEDGMTVTRTC------------------------------------------------------------------------------------------------------------------------------------------------------------------------------------------------------------------PWSPPGCHPVGCGLKLYVN-DEGRLVKVEGDENHP-VTQGR----LCPR---CIALKDYVYNPA----RVLTPLKRDRADRGKAESWEECSWDEAFAIVKENYERICAE-------YGPESIIGMSG--TG---REGGTMS------------LYPTMVFGTPNYCYM-QSGYACYTPRLAAAAYITGTTYAEWDYS---------GALPGRWDDERYELTECIVMWGKAPLESNP-DGFFGHAVV-DAMRR-----GTRIIQIDPRVNWLSAR-ADIHLQLRSGTDTALAMAMLNIIIDE-DLYDHDFVEYWCYG--------------------------------------------------------------------------------------------------------------------------------------------------------FEQLAERVRT----MPPDKAAEICEVPVEKIYAAARMYAAA----KPAA-------IMWGL-AVDQKT-DGMQNSQCIISLQAITGNLDRPGG----QLL-------PGAD-----------------------------------------AGHNELGFGY---------------KECIP-----------DELFQ---K-MIGMA-E--YPAYC---------------------NMILN-------------------SQVDRMLETL--ET-----DEP-------Y-P-------------------IRMGFYMGDNALT-NCSMEPKRWHDA-LIE-R-LEFCIGIDTFMN------------ASIQATCDLFLPIATVAEREGTVFTHYAPCTVTAG---FMHKAIDCG-----NLPSDMELAYRLGKFL-----------HPERFA--------------KW-----------------------ANEHELVEAFR-----------------------------------LG--------------VEEHGEYFDRVSQCVVAQVPI--------------DYYKYEKGLLRPDG--------------------QPG--FATPTGRVELWS-TAYNQFG-----------------EDP---------------------------------LPYYLEPEFSP--VSKPELV-------------------------EKY----------PLILTTGARTTAFFHS--EHRQIP-YLRELNPNPIVEVNPATAKRYGVADGQWVRLWNM--FG-----ECFMKAKVSEIV-DEKTV------HAQHGWWFPE---------------------------------------EDGSEPNLYGNFRCNINNLL-PNGHM--GKLGFGAPNK-CLICNIEPVS------------------------------------------------------------------------------------------------------------------------------------------------------------------------------------------------------------------------------------------------------------------------------------------------------------------------------------------------------------------------------------------------------------------------------------------
>3C-NODE_4 2
-------------------------------------------------------------------------------------------------------------------------------KPWRYEEDGLTVIRGC------------------------------------------------------------------------------------------------------------------------------------------------------------------------------------------------------------------AWSPPGCHPTGCGIKTYVN-DAGELVKVEGDENHP-ITNGR----LCVR---CLTIPDYVYNPD----RMRYPMKRAREDRGK-DKWERISWDEAFDLIAEKVAYYKET-------YGAESILLMGG--TG---REGGPML----------PAYAH-SALGTPNACYT-QSGYSCYIPRVAGTTYVLGATYPEMDYA---------GGLPGRYDDPAFTLPELIVFWGKEPLPSNG-DGLFGHAAI-DMMRR-----GAKLMSIDPRVNWVATR-ADWHLRLRPGTDAALGMAMLNVIISE-DLYDHDFVDKWCYG--------------------------------------------------------------------------------------------------------------------------------------------------------FDQLAERVRD----MPVEKAAGICGIDADLIREAARVYATS----KPAQ-------IAWGL-AIDQKS-NGVQAGHCVLALEAITGNIDVPGG----QLI-------GDVN------------------------------------------DGLELGFGW----------------NNLG-----------PELQG---K-IMGIK-E--YPAY----------------------VGLVL------------------NAQCDMVLDAL--ET-----GEP-------Y-A-------------------FKMGGFEDTNFLAGTCAAQPKRWHDA-MVK-N-LEWCFGIDVWMT------------PTIQACCELFLPLSTTVEHDTVVYTHYGASPIMAG---AVNKSITVG-----EGKGDCEIMYEIGKRC-----------MPENY----------------------------------------ERFEDYYDFLE----------------------------YYRLNNKQT--------------FAELRE--------EVVHQKVETL-----------SYRKYESGKLRPDG--------------------KPG--FNTPTGRVELYS-TMFRQFG-----------------EDP---------------------------------LPYYEEPQLSP--VSTPELA-------------------------EQF----------PLVLTTGARTYCYFHS--EGKQIP-YLREMNPDPLIEINPDDALRFGVADGQWVEVENP--FG-----KCVLKAKVSQIV-KPGVV------HAQHGFWFPE---------------------------------------KDGEEPSLYEVWRSNINELV-PHKYI--GKLGFGSPFK-CLLCSVKP--------------------------------------------------------------------------------------------------------------------------------------------------------------------------------------------------------------------------------------------------------------------------------------------------------------------------------------------------------------------------------------------------------------------------------------------
>Desulfitobacterium hafniense strain PCE-S genome assembly, scaffold: scaffold0 
-----------------------------------------------------------------------------------------------------------------------MEFKNDLGKPWKYEEDGFTVIRTS------------------------------------------------------------------------------------------------------------------------------------------------------------------------------------------------------------------VWSPPGCHPVGCGLKLYVN-QAGILEKIEGDENDP-ITKGR----LCVR---CLDLKEVIYNPS----RILYPMKRHPQDRGKADKWERTTWEEAYAMIKQKRDFVIKN-------YGVEAIAAYSG--TG---RNGGIMV----------QEFAH-EVLGTPNACYT-QSGYACYTPRAAATAAITGCYYPEIDYG---------GGVEGTYDNPDYKIPEVIVLWGKEPLPSNG-DGLFGHALI-DLMKR-----GTQIISVDPRVNWLATR-SAVHLRLRPGTDAAMGMAWLNVIINE-ELYDRDFVENWCYG--------------------------------------------------------------------------------------------------------------------------------------------------------FDELKERVAD----MTPEKAAEICQVDGEIIRKAARMYAGA----AQAG-------IAWGL-AIDQNQ-NGTQAAQCILSLIAITGNLDKPGG----QLVGEAKSAVPEAE----------------------------------DGMTSTYAATGHQLDGW----------------VALG-----------EELRN---K-TIGMQ-E--YPLYV---------------------NSIRN-------------------AHADLMLDCL--MT-----DKP-------Y-R-------------------IVMAMIQSTNIIA--------------------------------------------PTN-------------------------------------------------SAES-------------------------------------------------------------------------------------------------------------------------------------------------------------------------------------------------------KSG---------------------------------------IKP-----------------------------------------------------------------------------------------------------------------------------------------------------------------------------------------------------------------------------------------------------------------------------------------------------------------------------------------------------------------------------------------------------------------------------------------------------------------------------------------------------------------------------------------------------------------------------------------------------------------------------------------------------------------------------------------------------------------------------------
>3C-NODE_4 1
-----------------------------------------------------------------------------------------------------------------------MEFKNDLGKPWKYEDGDFTVVRTS------------------------------------------------------------------------------------------------------------------------------------------------------------------------------------------------------------------MWSPPGCHPVGCGLKLYVD-AEGRLDHVEGDENNP-ITKGR----LCAR---CLALKDYVYNPS----RVIYPMKRDPKDRGQHDKWERITWDEAYALIKEKRDYFRDT-------YGPESMAVFSG--TG---RSGGILV----------ADMAQ-AVLGTPNACYT-QSGYACYQPRSMSCSHVLGAYYPEMDYA---------GGLEGTYDNPVYRVPEVIVMWGKMALASNG-DGLWGHAVI-DLMKR-----GAKLISVDPRVNWLATR-AEVHLRVRPGTDTALAMAWLSIIINE-DLYDHDFVEKWTYG--------------------------------------------------------------------------------------------------------------------------------------------------------FEEFSARINDPDKGMTPERAAEICEVPVEDIYRAARLYAAA----KPAS-------IAWGL-AFDQNQ-NGNQAAHCVLALMAICGNIDVPGGQIIAEID-------PAPG--------VEDDAEAQAAAEAAAVEGSTLDIDKADDTSAEDAARPQRRIGW----------------DSLS-----------DDLKG---K-TIGYD-E--YPLYV---------------------DNIRN-------------------AQADMMFDAV--TK-----GEP-------Y-R-------------------IRMGWIQSTALLTPTCCAQPTGWYEG-CKN---LEWCMATDCFIT------------PAIEAFADLVLPLASCAEKDDVVMTHYAGSPVTLG---SVNKAVDVG-----EVKSDIQILIELGEYL-----------EMDCLKDEDGGR--------LF-----------------------KDEADFLTQRR------------------------------ARPAKMP--------------FEDLRDQ-------VVFQRGV--------------NYRKYETGKLRPDR--------------------KPG--FLTPTGRVELWS-TAYAHYG-----------------EDP---------------------------------LPYYQEPAFSP--HKDPELA-------------------------AKY----------PFILTTGARNYASFHA--EHRQIP-VLRELHPDPIIEINPEDAAQLGVADGQWVEIRND--YG-----RAKFKAVVSPIV-KKGVV------QTDHGWWFPERQADDDARDTILPVGEIVEDHEVQAVINGKEIKDGFVKADHADERGLYGVWQSNVNDLV-SNHYN--SRLGYGGPYK-CNCCSVTP--------------------------------------------------------------------------------------------------------------------------------------------------------------------------------------------------------------------------------------------------------------------------------------------------------------------------------------------------------------------------------------------------------------------------------------------
>3C-NODE_1 3
-------------------------------------------------------------------------------------------------------------------------------------------VRTC------------------------------------------------------------------------------------------------------------------------------------------------------------------------------------------------------------------VWSPPGDHPVGCGIVVTVK-D-GKLVKVEGDPNHP-ITHGR----LCPR---CIALDEVEYHPD----RILHPMKRDRADRGK-DKWEVISWDEAYDLIESKVRKYWKE-------PGPQGILTFTG--TG---REITMYS----------AAYCH-AIFMSPNYCMT-LSGGACYGPRCTIANFQLGAGYPELDYA---------AYFPDRYEDPRWELPKYVLVWGKDPINSSP-DGLFGHALV-DLMKL-----GSKLIVVDPRVTWIAAH-AEYHLQLRPGTDTALGLGLAHVIIAE-NLYNKEFVDKWCYG--------------------------------------------------------------------------------------------------------------------------------------------------------FDDFAEWVED----WTPERAGEVCWVDPELIRGAARAFAMN----SPSS-------ALWGL-AIDQMT-NGQQAGHIFLAICALCGYLDIPGG----LTL-------ARPS-----------------------------------------SFTGKWRYET---------------VNSVP-----------DEIRA---K-RMRDPEG----------------------------KYSCW-------------DAAGPGPLPDVTLNCL--EQ-----DNA-------VDE-------------------YKMSYWFGTNPLA-CMAASPKRWEKA-LNK---LEFNVSQDIFMN------------PSIMALCDLVLPLTTSIEHEGIVMPHFGRNTHFLG---AMNKAVDSG-----DCKSDVEIMLELGRRL-----------RPELW---------------PW-----------------------ETPAEFFTEQL------------------------------HTAYDWG--------------FEDLQDM-------VVFQQPF--------------EYRKYESGKLRADG--------------------KPG--FDTPTGLVELKS-CIYPAFG-----------------EQA---------------------------------LPYFEEPYYSP--YSDKISQGVR----------------------EAF----------PLVLTSGGRHIAMFHS--EHRQIP-SLRSMNPWPLVTIHPDTASKYGISDGDWVEISNP--LG-----TCVQKAKLSTTI-DPRVV------HAQHAWWFPE---------------------------------------QDGEAPNLFGVYKSNINNLV-PHECV--GITGYGAPYK-NVICNIRKV-------------------------------------------------------------------------------------------------------------------------------------------------------------------------------------------------------------------------------------------------------------------------------------------------------------------------------------------------------------------------------------------------------------------------------------------
>28C-NODE_2 5
-----------------------------------------------------------------------------------------------------------------------------------------------------------------------------------------------------------------------------------------------------------------------------------------------------------------------------------------------------------------------------------------------------------------------------------------------------------------------------------------------------------------------------------------------------------------------------------------------------------------------------------------------------------------------------------------------------------------------------------------------------------------------------------------------------------------------------------------------------FDELAERVNE----YPLELVEKQTWVPAEEIRTAARVMANA----HPMC-------ILWGL-AIDQNK-NGVQAGHAILSIMAITGNIDVPGG----LTV-------GDPS-----------------------------------------VRLGHWCTDS---------------RQYLS-----------DEIWE---K-RIGVD-K--WPAFA---------------------ATMAS-------------------THPDETLETL--ET-----GIP-------YAP--------------------KMAWINSSNFVSATCSDQNQRWYKA-LLP---MEFTVASDLYMN------------PTIEGLADLFLPMSTFAEHDGFVIPYYMSNNVWLG---CMAKAFSTG-----DTKSDLEICYEVGRRV-----------TPHA----------------NW--------------------SKYNDVTEWLDEQL----------------------------DDEPLLPFT--------------WDEFKEM-------GVYFPPM--------------TYRKYEKGMLRNDG--------------------EPG--FNTVSGKFELYS-VLYDAWG-----------------EDP---------------------------------MPYYEEPTYSQ--VSKPELA-------------------------EEY----------PLMATSGARVSAFFHS--EHRQIA-KLRALNPDPEVEINPVTAAKYGIQSGDWVQVYNM--FG-----KGNWRARVTPTI-DERTI------HCQHGWWFPE---------------------------------------EDGDAPNLYGVFKSNFNLLV-PHF-------------------------------------------------------------------------------------------------------------------------------------------------------------------------------------------------------------------------------------------------------------------------------------------------------------------------------------------------------------------------------------------------------------------------------------------------------------------
>RC22A-NODE_6 1
-------------------------------------------------------------------------------------------------------------------------------------EDGTVVTRSN------------------------------------------------------------------------------------------------------------------------------------------------------------------------------------------------------------------TWSPPGSHPVGYGVKVVTK-D-GELIRIEGDDDNP-ITTGR----VNAM---NLALREYTYAPS----RIIHPMKRDYADRGK-DKWVQTTWDEALDTICEKVRYFQET-------YGPESIVCFGG--TG---REACIFY----------YALTF-SVLQSPNCCYT-QSGWSCYGPRCSISDYVLGAGYPELDYA---------GHLPGSYQDPRYEVPKYIVVWGKEPLPSNG-DGFFGHCLV-DLMKL-----GTKIISIDPRITWVGAHDGNINLQVRPQTDTALALAIMNLMFEN-DEYDHEFAEKWIYG--------------------------------------------------------------------------------------------------------------------------------------------------------LDEIKERAAE----YPVDKVAEITTVPAEDIKRVAHIIGTE----RPVG-------WAWGL-AFDQNK-NGVQLSQAFIILAALAGSIDRPGG----LTL-------GPPS-----------------------------------------ALLGKWRMEQ---------------RGAME-----------DSVWE---K-RIGAA-A--WPGLS---------------------TGMAT-------------------TQPDETLNTM--ES-----DEP-------Y-A-------------------LKMGWFNSSNFLTPTCSAQPKRWHKA--LQ-K-LEFVVVQDLTMT------------PTAMAVGDYFLPMATWAEHNGIVLTHYGRNTVFMG---PMNKALQVG-----ECKSDVEICLMFGQRL-----------NPGWW---------------PW--------YKPADGKSLDLDALATAVEDFYSDQL----------------KEL---------------GFD--------------WKTFQEL-------GLYQPGAHGF-----------EYEKYEKGLLRFDG--------------------EPG--FNTITGQIEAYS-ILYESWG-----------------EDP---------------------------------LPYYEEPNYSP--ISKPEFA-------------------------GQY----------PLISTSGSRRYSSFHS--EHRHVP-SLRQIDPWPWVQLNPQTAEEYGITDGDWCEVYNM--FG-----EARFKAEVTPVI-KPGIL------NCAHGWWFPE---------------------------------------QDGEEPNLFGVWKSNFNSLV-PHFNV--GKLGFGAPYK-GVMCNV----------------------------------------------------------------------------------------------------------------------------------------------------------------------------------------------------------------------------------------------------------------------------------------------------------------------------------------------------------------------------------------------------------------------------------------------
>28C-NODE_4 6
-------------------------------------------------------------------------------------------------------------------------------------EDGTVVTRSN------------------------------------------------------------------------------------------------------------------------------------------------------------------------------------------------------------------TWSPPGSHPVGYGVKVVTK-D-GELIRVEGDDDNP-ITTGR----VNAM---NLALREYTYAPS----RIIHPMKRNPEDRGK-DKWVQTTWDEALDTICDKVRYFQNT-------YGPESIVVFGG--TG---REACIFY----------YALTF-SVLQSPNCCYT-QSGWSCYGPRCSIADYVLGAGYPELDYA---------GHLPGSYQDPRYTVPKWIVVWGKEPLPSNG-DGFFGHCLV-DLMKL-----GTHIISIDPRITWVGAHDGNINLQVRPQTDTALALGIMNLMFEN-EEYDQEFAEKWIYG--------------------------------------------------------------------------------------------------------------------------------------------------------LDDMKARAAE----YPVDKVAEITGVPAEDIKRVAHIVGTE----RPIG-------WAWGL-AFDQNK-NGVQLSQAFIILAALAGSIDRPGG----LTL-------GPPS-----------------------------------------ALLGKWRMEQ---------------RGAMD-----------DEVWS---K-RIGAA-A--WPGLS---------------------TGMAT-------------------TQPDETLNTM--ET-----DEP-------Y-A-------------------LKMGWFNSSNFLTPTCSAQPKRWHKA-LQK---LEFVVVQDLTMT------------PTAMAVGDYFLPMATWAEHNGIVLTHYGRNTVFMG---PMNKALQVG-----ECKSDVEICLMFGQRL-----------NPSWW---------------PW--------YKPADGKSFDEAALATAVEDFYSDQL-------------------------------KELGMD--------------WKQFQEE-------GLYQPGAHGF-----------EYEKYEKGLLRFDG--------------------EPG--FNTITGQIEAYS-ILYESWG-----------------EDP---------------------------------LPYYEEPNYSP--ISKPDFA-------------------------GQY----------PLITTSGSRRYSSFHS--EHRHVP-SLRQIDPWPWVQINPETAEEYGITDGDWCEVYNM--FG-----EARFKAEITPVI-KPGIL------NCAHGWWFPE---------------------------------------QDGEEPNLFGVWKSNFNSLV-PHFNV--GKLGFGAPYK-GVMCNV----------------------------------------------------------------------------------------------------------------------------------------------------------------------------------------------------------------------------------------------------------------------------------------------------------------------------------------------------------------------------------------------------------------------------------------------
>3C-NODE_4 5
-------------------------------------------------------------------------------------------------------------------------------------EDGTVVTRSN------------------------------------------------------------------------------------------------------------------------------------------------------------------------------------------------------------------TWSPPGSHPVGYGVKVVTK-D-GELVRIEGDDDNP-ITTGR----VNAM---NLALREYTYAPS----RIIHPMKRNPEDRGK-DKWVQTTWDEALDTICDKVRYFQNT-------YGPESIVVFGG--TG---REACIFY----------YALTF-SVLQSPNCCYT-QSGWSCYGPRCSISDYVLGAGYPELDYA---------GHLPGSYQDPRYTVPKWIVVWGKEPLPSNG-DGFFGHCLV-DLMKL-----GTKIISIDPRITWVGAHDGNINLQVRPQTDTALALAIMNLMFET-GEYDQEFAEKWIYG--------------------------------------------------------------------------------------------------------------------------------------------------------LDDMKARAAE----YPVDKVAEITGVDAEDIKRVAHIIGTE----RPIG-------WAWGL-AFDQNK-NGVQLSQAFIVLAALAGSIDRPGG----LTL-------GPPS-----------------------------------------ALLGKWRMEQ---------------RGAMA-----------DDVWQ---K-RIGAA-A--WPGLS---------------------TGMAT-------------------TQPDETLNTM--ET-----DQP-------Y-A-------------------LKMGWFNSSNFLTPTCSAQPKRWHKA-LQK---LEFVVVQDLTMT------------PTAMAVGDYFLPMATWAEHNGIVLTHYGRNTVFMG---PMNKALQVG-----ECKSDVEICLMFGQRL-----------NPSWW---------------PW--------YKPADGKSLDLDALAVAVEDFYSDQL-------------------------------KELGMD--------------WNQFREE-------GLYQPGAHGF-----------EYEKYEKGLLRFDG--------------------EPG--FNTITGQIEAYS-ILYESWG-----------------EDP---------------------------------LPYYEEPNYSP--ISKPDFA-------------------------GQY----------PLITTSGSRRYSSFHS--EHRHVP-SLRQIDPWPWVQINPETAAEYGITDGDWCEVYNM--FG-----EARFKAEVTPVM-KPGIL------NCAHGWWFPE---------------------------------------QDGEEPNLFGVWKSNFNSLV-PHFNV--GKLGFGAPYK-GVMCNV----------------------------------------------------------------------------------------------------------------------------------------------------------------------------------------------------------------------------------------------------------------------------------------------------------------------------------------------------------------------------------------------------------------------------------------------
>28C-NODE_18 1
---------------------------------------------------------------------------------------------------------------------------------WREESNGVVVTRAC------------------------------------------------------------------------------------------------------------------------------------------------------------------------------------------------------------------AWSPPGCHPVGCGLKLTTV-D-GELTKVEGDPEHP-ITQGR----LCPR---CLSLKEIVYHKD----RILHPLVRDPKDRGK-DTWEEISWDDALDLIEMHVNHVKEE-------WGPESIIGLQG--TG---REVNEYC----------FGFTY-SALGSPNATFT-MSGYSCYGPRTAVADYIVGGGYPELDYA---------AFFPDRYDDPRYEVPKYIMVWGKNPLYSNG-DGLFGHAVI-DLMKR-----GTKLIVIDPRVTWLAAH-AEYFLQLRPGTDAIVALAMLNVIINE-EIYDHEFVENWCYG--------------------------------------------------------------------------------------------------------------------------------------------------------FEDLRERVQE----YPPERAEDVSWVPRDIIISAARAFANS----KPSS-------ILWGL-ALDTAK-NATQGAYAVMSIGAICGYFDVPGG----ITL-------ATPS-----------------------------------------PYLGKWQSNA---------------LQSLG-----------PELWA---KRAVDPE----WDGFR---------------------MTFAS-------------------AHPDSLLRYG--ER-----ETP-------Y-P-------------------LRMCWFFGTNPLAATAYAEPSRWYNV-LMK---MEFNVVQDIVMT------------PTAMAVCDLFLPINTTVEHVGVAYPHFGNNTHMLG---AIEDVVTVG-----NCKSDLEILLWAGHRL-----------NPEMW---------------PW-----------------------RTPQEFVDDAL-------------------------------EPFNMT--------------YKDLQER-------VTVQQEF--------------HYKKYEKGLLRPDG--------------------EPG--FNTATGFVELKS-TIYPNFG-----------------EDA---------------------------------LPYYEEPVFSP--ISMPELA-------------------------EKY----------PLILTTGARSIAMFHS--EHRQMP-SLRAINPNPVVEINPDTAAEYGIEEGDWVALENQ--YG-----RCVEKAHVTKGI-LPGVV------HAQHGWWFPE---------------------------------------QEAAAPNLFGLWKSDVNSLI-PNDHT--AIMGLGANYK-STLCSVAKV-------------------------------------------------------------------------------------------------------------------------------------------------------------------------------------------------------------------------------------------------------------------------------------------------------------------------------------------------------------------------------------------------------------------------------------------
>3C-NODE_7 1
----------------------------------------------------------------------------------------------------------------------------------------VVKCRTC------------------------------------------------------------------------------------------------------------------------------------------------------------------------------------------------------------------AWSPPGDHPVGCGMYLTVK-D-GKVVDVEGDPDHP-ITQGR----LCVR---CLTLPEYMYSEK----RVLSPLKRAREDRGK-DAWEPITWDEALDIIEERVSYVKEN-------WGAESIVAFQG--TG---REATLYK----------TPLAY-AALGTPNSCFP-MSGDSCYGPRCSVADFILGAGYPELDYA---------AFFPDRYDDPRYEVPKYIVLWGKDPLFSNP-DGFFGHTLI-DLMKR-----GSRYVVVDPRVTWMAAH-ADFHLQLRPGTDAALGLGMINYLIQE-DLYDHDFVENWCYG--------------------------------------------------------------------------------------------------------------------------------------------------------FDELKERAAE----YPLDKVEEITWVPAATIAAASRAIAEN----HPSS-------FMWGL-AIDTNA-NGVQAGHTVLILAAILGDLDVPGG----VTL-------AVPA-----------------------------------------SFMGKWRYEC---------------AQQLP-----------PGMLE---K-QITDP-R--YQGFR---------------------AAHLI-------------------AHPDCILDTL--ET-----DEP-------Y-P-------------------LKMAWFYATNGIANTTNAQGKRWFKA--LE-K-MEFNVCQDVFMT------------PTAMGLCDLFLPVTTFAEHDGVVLPHFGRNTHMVM---AMNKCVEVG-----DCRSDLEIDFMVGKRL-----------NPKAW---------------PW-----------------------DNVADFFTEQI----------------KPQ--------------LGIT--------------FEELQEL-------GWVQQEF--------------EYRKYEKGLLRPDG--------------------EPG--FNTPTGLVELCS-SLYEDWG-----------------EDP---------------------------------LPYFEENALTP--FSRPELA-------------------------NEY----------PLIMTTGGRETTSFHS--EHRQVP-SLRALMPNPLVQINPETAALYGIEEGDWVCIENP--LG-----KAIEKAHVTPII-DPRVI------HAQHGWWFPE---------------------------------------QDPEAPNLSGVWKSNINSLV-PHRAI--GRIGFGAPFK-NVLCKIY---------------------------------------------------------------------------------------------------------------------------------------------------------------------------------------------------------------------------------------------------------------------------------------------------------------------------------------------------------------------------------------------------------------------------------------------
>Peptococcaceae bacterium DCMF, complete genome 
------------------------------------------------------------------------------------------------------------------------MKGSVIIVSWKYEKDGYTVVKTC------------------------------------------------------------------------------------------------------------------------------------------------------------------------------------------------------------------AWSPPGDHPVGCGLRLYVK-D-GKLVKVEGDPAHP-ITNGR----LCPR---CLALTEYIYHPQ----RIIYPMKRDKADRGK-DKWTRITWDEAYDMIEKNVTEIKAK-------YGPESIFSVIG--TG---RDMWHTV-----------PFVTFGALGSPNFSYI-HSGWSCYGPRCSITVYTMGAGYPEIDYA--------AQFQEDRFDNPEYKLPECLIVWGKEPLKSNA-DGLFGHAIV-DMMKR-----GTKLIVVDPRLTWLANR-AEYWLQLRPGTDAALALGMLNVIINE-DLYDHEFATKWCHG--------------------------------------------------------------------------------------------------------------------------------------------------------FEDLKKRVQE----YPPEKVAEITWVPKEKIIAAARFYANA----KPAS-------ISWGL-ATDQKP-NGVQHAHALCALMAICGNIDVPGG----VLL-------GAPS------------------------------------------FAAPMWWGW----------------DSLP-----------PELQE---K-RLGAK-E--YPAVS---------------------TAIST-------------------VQPDLPLDAM--ET-----GKP-------Y-P-------------------LKMSWVMSSNPIA-CPTAAPQRWDKA-FKN---LDFNVVCDLFMT------------PSAASFGDLFLPVAAFPEKDGIVATHYGSITMFLG---AINKAIQVG-----ECKSDDEILLELGKRL-----------NPSVF---------------PW-----------------------NNIEEFLDWEL-----------------------------DQYIPGMK--------------FAELREK-------GWALPPW--------------QYKKYEKGTQTFDQ--------------------KPG--FITPTGKLELSS-TLFEQWG-----------------EDP---------------------------------LPYYEEPPYSP--YSTPELA-------------------------KEY----------PFILTTGARSWVYFHS--EQRMVK-SLREIHPDPITEIHPDAAERLGIKNGDWVYIENM--FG-----KAKQKAKLTLGI-DPRVV------HSEHAWWFPE---------------------------------------KKAEGPNPSGVYDANINNLV-PHKHI--GKLGFGAPYK-CMICKVYKAEA-----------------------------------------------------------------------------------------------------------------------------------------------------------------------------------------------------------------------------------------------------------------------------------------------------------------------------------------------------------------------------------------------------------------------------------------
>Desulfitobacterium metallireducens DSM 15288, complete genome 
-----------------------------------------------------------------------------------------------------------------------------MQKEWAQQEDGEYVVRTC------------------------------------------------------------------------------------------------------------------------------------------------------------------------------------------------------------------GWSPPGDHPVGCGMKLHVK-D-GKLVKVEGDPENP-ITQGR----LCIR---CLSLPEYVHHPQ----RITHPMKRDPKKRGE-DAWEQISWDEAWDIIVDKVNDIKAK-------WGAESIVVYGG--TG---REACLYY----------YPLGF-SALQTPNVCYG-QSGWSCYGPRCSVSDFILGAGYPEIDYA---------GFFEDRFNHPGWKLPEYIVLWGKEPLKSNP-DGFFGHAII-DMMKL-----GSKLIMIDPRISWLATR-ADYVLQLRPGTDTALALAMLNVIINE-DLYDHDFAENWCYG--------------------------------------------------------------------------------------------------------------------------------------------------------FDELKERVQE----YPPEKVADITWVPKEKIVEVARVIANA----KPCT-------FGWGL-AFDQNP-NGVQLGQAFLAIVAITGNIDVPGG----VTV-------GPPA-----------------------------------------ALLGKWRMDA---------------RSELT-----------EELWD---K-RLGAK-E--YPGFA---------------------TGMAT-------------------TQPDVTLDTL--ET-----GKP-------Y-P-------------------LKMAWFNSTNFLSATCSAQPERWYKA-LLK---MEFNVIQETFMT------------PTAMALADIFLPLPSFAEHDGVVITHYGRNTIFLG---AMNKALNVG-----DCKSDIEVCIELGKRL-----------NPKAW---------------PY-----------------------DSVEDFFDSQL----------------KPE--------------LGIS--------------FNDLREK-------GVVNPPY--------------EYKKYEKGLQRPDG--------------------EPG--FTTVTGKVELYS-VLYESWG-----------------DDP---------------------------------LPYYMEPPYSP--ISTPELF-------------------------EQY----------PLILTTGARTFASFHS--EHRQVA-SCREIVPDPIMEIHPETAKRLGISEGDWVIIENM--FG-----KAKEKAHLTPAI-SEKVV------HAQHGWWFPE---------------------------------------RKGTAPDLFGVFESNPNTMI-PHKHI--GKLGFGAPYK-SIICKVYKAED-----------------------------------------------------------------------------------------------------------------------------------------------------------------------------------------------------------------------------------------------------------------------------------------------------------------------------------------------------------------------------------------------------------------------------------------
>Geobacter lovleyi SZ, complete genome 
----------------------------------------------------------------------------------------------------------------------------MKKEWKVQNEDGSYTVRTC------------------------------------------------------------------------------------------------------------------------------------------------------------------------------------------------------------------GWSPPGDHPVGCGMKLHVK-N-GKLVKVEGDPEHP-ITNGR----LCIR---CLTLPEYVHHPQ----RITHPMKRDPKNRGK-DAWTKISWDEAWDIIVPKIKQLKAD-------HGAESIVVFGG--TG---REACLYY----------YPLGF-ASIGTPNVCYP-LSGWSCYGPRCAITDYILGAGYPEIDNA---------GYYPDRFDNPKYVLPKYIMEWGKNPLMSNP-DGFFGHSLI-DMMKR-----GSKMICIDPRITWLGTR-AEHVCQLRPGSDTALALGFLNVIINE-DLYDHDFVDNWTYG--------------------------------------------------------------------------------------------------------------------------------------------------------FDELKERVQE----YPPEKVAEITWVPKEKIIEVARAFATN----KPST-------IQWGL-AVDENP-NGVQLGHAILSLAAITGNIDVPGG----ITI-------GPPA-----------------------------------------ALLGKWRVET---------------RRNLS-----------EELWD---K-RIGAK-E--WPALS---------------------TAMAT-------------------THPDETLDTL--ET-----ERP-------Y-K-------------------LRMGWFNSSNFLSPTCCACPDRWYKG--LK-K-LEFNVVQDCFMT------------PTAMALADIFLPLPTFAEHDGVVITHFGRNAVFLG---AINEALRVG-----DTRSDIEVCIELGKKL-----------HPDMW---------------PF-----------------------DDVPDFFTKQL----------------KPE--------------LGVD--------------FDGLREL-------GVWQPDY--------------TYRKFEKGGLRTDG--------------------EPG--FNTVTGMVELTS-TLFEAWG-----------------DDA---------------------------------LPYFKEPPYSP--YSTPELW-------------------------KEY----------PLVLTTGARKFTSFHS--EHRQIG-TLREIDPDPIVEINPATAKALGIIDGDNVMIENM--FG-----KCKMKAQLTPTI-HEKVV------HCTHGWWFPE---------------------------------------KAAEEPSLYGVWEANVNTLV-PHKHI--GKLGFGAPHK-QMICKIYRVDPGHTFTLDSLS-------------------------------------------------------------------------------------------------------------------------------------------------------------------------------------------------------------------------------------------------------------------------------------------------------------------------------------------------------------------------------------------------------------------------------
>3C-NODE_2 4
------------------------------------------------------------------------------------------------------------------------FDPQIYKKDWQYQEGDLTVTRTC------------------------------------------------------------------------------------------------------------------------------------------------------------------------------------------------------------------QWSAPGCH-QGCSILFYTD-KEGKLVKVEGDPNSP-VTDGR----LCMR---CLVMVEAVYHPD----RIIHPLKRAREDRGK-DKWERITMDEAYELCVEMVKDTTEK-------YGAKSICTGAG--TG---RNATWQS-----------NVLGQGAFGTPNDNCGLLAGNCCYTPRMQGMNAVLG-DTFIADCG---------QLNEARFDHPDYRRPDLFIIWGNNPLRANA-DGFYGHWII-DCMRR-----GSELFVVDPQVTWLSAH-AKLYVQVRPGTDAALALAIGHVMVEE-ELYDKEFVECWCYG--------------------------------------------------------------------------------------------------------------------------------------------------------FDEYKERVSD----WTPERAAEICWCESEKIYEAARLIGTA----GVTT-------LQWGV-AFDQTK-WANGTAHAAVAVQALTGNIDNPGG----FVG-------INFG-----------------------------------------YVQSDIRENI---------------AKSLP-----------NVREG-----RLGDDGN--WGLMNA--------------------VGKGG------------------HAIPEAILDAA--ET-----GVP-------Y-P-------------------VKMLFMCSTTAFT-NMAGQARRVYDV-YKD---MDHVVVCDLFMT------------PTAMAIGDLFIPMAMGCERNGVRGWYTPLR--------SIVKVTQTG-----DAVGDEQMMLELGKKM-----------NPDLF---------------YW-----------------------DDVPEMLEFCT--------------------------NNMATVPIHIT--------------FSELREK-------VIVYPEF--------------EYYKYKTGKLRFDG--------------------NPG--FNTLSGRVELFC-NMYNNVG-----------------MDP---------------------------------LPYFKEPPESP--ESTPELF-------------------------AEY----------PLVLTTGRRCWEYFHS--EHRQLR-SMREFHKWPMFAINPADAEAAGIKEGDWAVIENA--HG-----KAIEVAHVTDTI-MKGVV------SAEHGWWFPE---------------------------------------RDKEEPSLYGVWESNINCLT-VQGDF--GPSGYGSSYK-TQLCRVYP--------------------------------------------------------------------------------------------------------------------------------------------------------------------------------------------------------------------------------------------------------------------------------------------------------------------------------------------------------------------------------------------------------------------------------------------
>3C-NODE_2 5
-----------------------------------------------------------------------------------------------------------------------------HPKPFQYEEDGMVVTRTS------------------------------------------------------------------------------------------------------------------------------------------------------------------------------------------------------------------VWSAPGCH-EGCGVLVYSDKETGKFIKCEGDPDDP-YNRGA----LCPR---CLAFKQVEFHPD----RILHPMRRV-GERGS-GQWERITWDEALETCYKEFRRISMT-------YGGDSIHCLRG--TA---RDNQWQV----------GRMAN--TFGSPNEYGF-LSGTACYLPRLSLMIMTYG-GMLIADFS---------QFSALRYDDPEWVCPECTIVWGCNPTISNP-DFFMGHWVT-DAMKL-----GCKLISVEPRVTWLAAH-ADIHLQLRPGTDTGLALGMIKVIIDE-DLYDHDFVERWTYG--------------------------------------------------------------------------------------------------------------------------------------------------------FDELAERARE----LSLDQVEAMTWVPKEKIVAAARLFATS----KPAN-------VVWGL-AVDMQS-QGTPCAAAIAALWTITGNLDVPGG----MCY-------TASP------MGVDQP--------------------------------SAGAWGI---------------YDLIN-----------EEMQK---K-RVGWK-E--FPMYR---------------------YGLTQ-------------------AMPDMCLEYM--EE-----GK------------------------------VKGVWIQTSNGIA-CMSCETERWYQA--MK-K-PEFIAAVDIFMT------------PTIQSCADIVMPVQTWAEKHSVRAHYYFLSA-------ITGACAAEG-----EAKSDCEINRELAQYF-----------DNDDEFNQAIGRPEGKQRTWPW-----------------------ATEDEVYDEIV----------------SPS---------------GFT--------------FHELMEH-------GPVYQKY--------------VYKKYEKGLMRPDG--------------------QPG--FNTPTGRIEFYS-TLFEKFG-----------------YDP---------------------------------LPYIEEPGIGP--VTTPDLY-------------------------EEY----------PLIMITGARTTSFFHS--EHRQIP-YLRQLTPDPWVQIHPRTAKDLNISEGDWVWIENH--RG-----RCRQRARLTFEV-HEKEI------AAQHGWWFPE---------------------------------------QDGAEPNLYGFRQSNINQLL-ANKP---GTTGFGADLK-CTLCKVYRCKEEEL--------------------------------------------------------------------------------------------------------------------------------------------------------------------------------------------------------------------------------------------------------------------------------------------------------------------------------------------------------------------------------------------------------------------------------------
>28C-NODE_10 2
-----------------------------------------------------------------------------------------------------------------------------------------------------------------------------------------------------------------------------------------------------------------------------------------------------------------------------------------------------------------------------------------------------------------------------------------------------------------------------------------------------------------------------------------------------------------------------------------------------------------------------------------------------------------------------------------------------------------------------------------------------------------------------------------------------------------------------------------------------FDQLAERARE----LSLDQVEEMTWVPKEKIVAAARLFATS----KPAN-------VVWGL-AVDMQS-QGTPCAAAIAALWTITGNLDVPGG----MCY-------TASP--------------------------------------MGVDQPSAGAWGI---------------YDLIN-----------EEMQK---K-RVGWK-E--FPMYR---------------------YGLTQ-------------------AMPDMCLEYM---------EAD---------K-------------------VKGVWIQTSNGIA-CMSCEVDRWYKA-MKK---PEFIAAVDIFMT------------PTIQSCADIVMPVQTWAEKHSVRAHYYFLSA-------ITGGCAAEG-----EAKSDCEINRELAQYF-----------DNDDEFNQAIGRPEGKQHTWPW-----------------------ATEDEVYDEIV-------------------------------KPSGFT--------------FHELMEH-------GPVYQKY--------------VYKKYEKGLMRPDG--------------------QPG--FNTPTGRIEFYS-TLFEKFG-----------------YDP---------------------------------LPYIEEPGIGP--VTTPDLY-------------------------EEY----------PLIMITGARTTSFFHS--EHRQIP-YLRQLTPDPWVQIHPRTAKDLNISEGDWVWIENH--RG-----RCRQRARLTFEV-HEKEI------AAQHGWWFPE---------------------------------------QDGAEPNLYGFRQSNINQLL-ANKP---GTTGFGADLK-CTLCKVYRCKEE----------------------------------------------------------------------------------------------------------------------------------------------------------------------------------------------------------------------------------------------------------------------------------------------------------------------------------------------------------------------------------------------------------------------------------------
>3C-NODE_4 9
-----------------------------------------------------------------------------------------------------------------------------------------------------------------------------------------------------------------------------------------------------------------------------------------------------------------------------------------------------------------------------------------------------------------------------------------------------------------------------------------------------------------------------------------------------------------------------------------------------------------------------------------------------------------------------------------------------------------------------------------------------------------------------------------------------------------------------------------------------FEALAERVAD----KTPEWAAPICEVDAEALRGAARLIATS----SSCA-------CQWGL-AFEQQI-AALGVTEAVADLMAITGNIDNPGG----NAL-------YRCA------------------------------------------FLIEKRYGL--------------GDEYID-----------PEVYA---KKLIPAT----SGINE---------------------SNIVS------------------CADTDAILAAI--ET-----GEP-------Y-P-------------------IQMFWIQSSNALA-CASMDPARTRAA-LMK---VPFIVVADPFMT------------PTAQAVADIVLPVAMSCERNSCRTWWTPVR--------TMVKVTDYY-----EAKSDEQICLELGKRI-----------KPEHW---------------PW-----------------------ADDKEWCTWYL---------------------------TDQLAPGGTE----------YDRTWEDTVQNPSENSCNGTAYWDWDA------------TYHKYEKGMLRPDG--------------------QPG--FNTPTGRIELWS-FGYDHWG-----------------VDP---------------------------------LPYHIEPPESP--LSTPKTF-------------------------EEF----------PLILSGGGRSFEFFHS--EHRQLP-TMREFHPDPLIMVSPEDCKRFGVRDGAWIWVENS--RGA----RFKQKVKETIEV-MPGRV------HAEHGWWFPE---------------------------------------QDGAEPNFYGTYDSNLNNMT-EAFRT--GQGGIGSAIK-SMLCKIY---------------------------------------------------------------------------------------------------------------------------------------------------------------------------------------------------------------------------------------------------------------------------------------------------------------------------------------------------------------------------------------------------------------------------------------------
>3C-NODE_7 3
------------------------------------------------------------------------------------------------------------------------------------------------------------------------------------------------------------------------------------------------------------------------------------------------------------------------------------------------------------------------------------------------------------------------------------------------------------------------------------------------------------------------------------------------------------------------------------------------------------------------------------------------------------------------------------------------------------------------------------------------------------------------------------------------------------------------------------------------------------------------AAEICGVPADDIRGAARLYATA----ESAS-------IQWGL-AFEQQL-SALGVTAAACDLMGVTGNIDNPGG----NLL-------IKCA---------FDI-------------------------------EKRYGLGD----------------FKIP-----------RENYA---G-KLTLS----AGIES---------------------SDIVA------------------CASSDALLHAV--ET-----GEP-------FMP--------------------QIIWLQSANPLS-CSGMDAPRMYEA--MN-K-IPYCVVADPYMT------------PTAVAHADIVLPVAMSCERNSVRTWWTPAR--------SISKCASYY-----EAKSDEQIILDLGRRL-----------KPENW---------------PW-----------------------KDDKELATWYL----------------------------TDQYAEGGT----RYEGD-----FEELQERG------GYKYDPWDA------------EYYKYQKGMCRPDG--------------------QPG--FDTATGRFEFWS-WGYNHWG-----------------VDP---------------------------------MPYHIEPKDSP--VSTPEKL-------------------------AEY----------PFIATSGGRSYEFFHS--EHRQLE-TMREFHPWPLVTIHPEAAAEYGIEDGDWVWIETT--HG-----RCRQKAFLFPGI-KKDTI------HMEHAWWFPE---------------------------------------QEAAEPSLYGTFDSNINNMA-LNFET--GQGGIGSGIK-SFLAKIY---------------------------------------------------------------------------------------------------------------------------------------------------------------------------------------------------------------------------------------------------------------------------------------------------------------------------------------------------------------------------------------------------------------------------------------------
>28C-NODE_4 9
----------------------------------------------------------------------------------------------------------------------------------QWEEDGFTVTRTY------------------------------------------------------------------------------------------------------------------------------------------------------------------------------------------------------------------NYTYPGCH-DSCGVLLYVK-D-GVLDHVEGDPLDP-CVNGK----LCMR---CLDLPEMVNNDH----RIKYPMKRA-GERGE-NKWERITWEEALDIVEKFIVEEIDG-----KGFGRESIVVGHG--TG---RNINWQI-----------PFIAGACFGTANCGGIYFSGWSCYMPRVCGAAGPLG-DYPVVDCA---------QAQEKRYAAEEWERPDVIVVWANEPLKSNA-DGFIGHYLM-VCHQL-----GSKIISIDPVLTWWGAH-ADVWLAPNPGTDAALALAMANVIMEE-DLIDHDFVDKWVAY--------------------------------------------------------------------------------------------------------------------------------------------------------YDEFKAHCAQ----FPPEWAAPITSVDADDIRAAARLYASA----NRGM-------IQWGL-AFDASSASCMHWVQTVCAIMAVCGDIEKPGT----HIL-------VHNA--------------------------------------------YEMNAGY-------------SSADVYGR----------PEAVA---K-KFKKA-YIDMPGV----------------------DFVGM-------------------SNPDAMAYAL--ET-----GKP-------Y-P-------------------IKMFWAQSQNAIA-GHEEPAPRAYKY-MMD---IPFIVYVDPVLT------------PSAVAFADLVLPVAASCERDSVRTWWVPLR--------AMKKVTQFY-----EAKTDEEIAIWLGERL-----------NPALF----------------------------------GPGKRFEKAIDLSNEYM--------TTGLAAIDEDGNVRKGNFAGSTDEEGGVK----RNIKDEAET-GCPYRDHRSLVEAGGHSYDPWNA------------TYYKHEKGMLRPDG--------------------QVG--FNTPSGRIELIP-TIFEAWG-----------------IPQ---------------------------------YPVYTPVSKSK--DTTPEVF-------------------------EEY----------PYYFVNGTRSYEFFHT--EHRMAE-TMREFHPEPLVKISPKTAEKEGIADGEWVWIENE--DG-----RCMQKAKVTNEV-DERVI------VGEHGWWKPE---------------------------------------EDLAKPHFGGAFDYNPNNLT-HAYES--GPGNIGAPIK-CLPARICKVREGDVMPGVQ---------------------------------------------------------------------------------------------------------------------------------------------------------------------------------------------------------------------------------------------------------------------------------------------------------------------------------------------------------------------------------------------------------------------------------
>3C-NODE_4 6
-----------------------------------------------------------------------------------------------------------------------------------WEEDGYTVTRTY------------------------------------------------------------------------------------------------------------------------------------------------------------------------------------------------------------------HYSPPGCH-TSCGILLYEK-D-GKVRRVEGDPLDP-CTNGK----LCIK---CLTLDESLNHPD----RLKYPMRRA-GERGE-NKWERISWDEAYDEIEERVRGIWET-------DGGNAIICVHG--TG---RNINWQV----------PFFGQ-AGLKTPNISTFGFTGFSCYMPRICGSIAPFG-DFPIVDAS---------ETHADRYGNAEWVPPEVLVVWGNEPLASNA-DGYVGHWLV-QCVQM-----GTKIISIDPRLTWWGVR-AEHWLQIRPGTDAALACAWLNVIIGE-ELYDKEHVEAWCSG--------------------------------------------------------------------------------------------------------------------------------------------------------FDELVESVRE----TTPEWAAAICDLNPDDIRDSARLYARA----EPGA-------IQWGL-AFDQQV-SAMALCLAGCDLMALCGNVDVPGG----NIL-------VHNA--------------------------------------------FEINAGY-------------ASGEHLT-----------PPEWR---AKKLNNN----FALSI---------------------EGGDF----------------VAHASSDGLLQAI--ED-----GFP-------Y-P-------------------IKMMWIQSSNTLS-CPSQDAPRVMKA--MQ-N-IPFIVNADPYLT------------PTSVALADIVLPVAMSAERNSARTWWSPCR--------AMVKVVDFY-----EAKSDEQIILDLGKRL-----------NPEVFG--------------QW-----------------------ETDIDWLNWYL------------HDGTGSFSATTEATDQGGAKNTGKT----LFTAS-----WEELVRDPSMV---GHAYDEFNA------------TYHKAEKGMFREDG--------------------SVG--YGTPSGRLELAP-LLYRYWG-----------------LDT---------------------------------TPFHTEPPEGP--LSTPELM-------------------------DEY----------PLILTCGGRSFEFFHS--EHRQLP-TMRELHPQPRVLINPATAERYGIQDGQWAWIEND--HG-----RFKQQAKVSPVV-NEKTV------HAEHGWWFPE---------------------------------------SDPSAPYLFGTFESNPNNCT-RAFVT--GQGGVGSPIK-GMICKVYPVREGDTMPYEQ---------------------------------------------------------------------------------------------------------------------------------------------------------------------------------------------------------------------------------------------------------------------------------------------------------------------------------------------------------------------------------------------------------------------------------
>28C-NODE_4 7
-----------------------------------------------------------------------------------------------------------------------------HDREWQWEEDGYTVTRTY------------------------------------------------------------------------------------------------------------------------------------------------------------------------------------------------------------------HYSPPGCH-TSCGILLYEK-D-GKVERVEGDPLDP-CTNGK----LCIK---CLTLDESLNHPD----RLKYPMKRA-GERGE-NKWERISWDEAYDEIEARVKDIWET-------DGGNAIICVHG--TG---RNINWQV----------PFFGQ-AGLKTPNISTFGFTGFSCYMPRICGSIAPFG-DFPIVDAS---------ETHADRYNNAEWVPPEVLVVWGNEPLASNA-DGYVGHWLV-QCVQM-----GTKIISIDPRLTWWGAR-AEYWLQIRPGTDAALGCAWLNVIIGE-GLFDQEYVDCWCSG--------------------------------------------------------------------------------------------------------------------------------------------------------FDELAASVEK----TTPEWAAEICDLDADDIRASARLYAQA----KPGA-------IQWGL-AFDQQL-SAMALCLAGCDLMAICGNVDVPGG----NIL-------VHNA--------------------------------------------FEINAGY-------------ASGENLT-----------PAEWR---AKKLNNN----FALSI---------------------EGGDF----------------VAHASSDGLLQAI--EE-----GFP-------Y-P-------------------IKMMWIQSSNTLS-CPSQDSPRVLKA--MR-N-IPFIVNADPYLT------------PTSVALADIVLPVAMSAERNSARTWWSPCR--------AMVKVVDFY-----EAKSDEQIILDLGKRL-----------NPEVFG--------------QW-----------------------ETDIDWLNWYL------------HDGTGSFSATTEATDQGGAKNSGKT----LFTAS-----WDELVRDPDMV---GHAYDEFNA------------TYRKAEKGMFRADG--------------------SVG--YGTPSGRLELAP-MLYRYWG-----------------LNT---------------------------------TPFHTEPPESP--LSTPELM-------------------------EEY----------PLVLTCGGRSFEFFHS--EHRQLP-TMRELHPQPRVLVNPATAEKYGIQDGQWVWIEND--HG-----RFKQQARVSPVV-NEKTV------HAEHGWWFPE---------------------------------------TEPAAPFLFGTFESNPNNCT-KAFVT--GQGGVGSPIK-GMICKIYPVREGDTMPYEQ---------------------------------------------------------------------------------------------------------------------------------------------------------------------------------------------------------------------------------------------------------------------------------------------------------------------------------------------------------------------------------------------------------------------------------
>28C-NODE_18 2
----------------------------------------------------------------------------------------------------------------------------------RWEEDGYEVTRTY------------------------------------------------------------------------------------------------------------------------------------------------------------------------------------------------------------------PYSAPGCH-NSCGLLYYTK-D-GKLERVEGDPLDP-FAGGK----LCMR---CLDLPEVVNHPE----RIKYPMKRV-GERGE-NKWERITWDEAGEIIKAELAKLDAQ------GYGRESIFVGSG--TG---RNVIWQV----------PLIGV--ALGTPNVGPLNLTGQSCYAPRVCGTAAPMG-DYPIVDAS---------MTSPDRYANVEWRKTDILVVWGNEPLKSNA-DGYIGHWLL-PAIQM-----GTKIISVDPVLTWWGAR-AEYWLPVRPGTDCAMALAWLNVIISE-DLYDHEFVDCWCAY--------------------------------------------------------------------------------------------------------------------------------------------------------FEELAEHVKQ----FTPEWAAEICGVPEEDIVGAARLYANA----SPGA-------IQWGL-AYDTQV-ASMELTLAASDIMAICGDIDVPGG----AVL-------VHNS--------------------------------------------FEINAGY------------ALTDMYLP-----------NADKKLTIR-DLGYE-G--FPFMG--------------------------------------------SPDPDAVNIAM--EA-----GKP-------Y-P-------------------IKMLWTQSSNALS-CMSFAAPRTYET--VK-NAIDFCVYADPFMT------------PSMVAFADLVLPVAMTTERNSARTWWEPVR--------AMKKVTSFY-----EAKSDEEIICWLGNLL-----------SPEIFK--------------RW-----------------------PTAEDLIEDYLRTGLAARGEDGEIVKAVFVAALDDDDAGLNERKDSEDERTLFRASEEGIALFDDLVQNSC-----GHRYWDWNG------------TYRKYEKGLLRPDG--------------------KVG--FNTISGRIELVP-PTYRVWG-----------------IDP---------------------------------LPTHSENIQSQKWFNDPEFR-------------------------KEY----------PFYCVNGARSYEFFHS--EHRQLE-TMREFHPDPLVKINPETAKEYGLKDGDWIWIENP--DG-----RFKQRVKIFPGV-SKWCV------SAEHGWWFPE---------------------------------------QPAEEPYLFGTFDSNPNNIT-HVMET--GSGGVGAPRK-NVCCKIYKVQEGDTMPGEQIT-------------------------------------------------------------------------------------------------------------------------------------------------------------------------------------------------------------------------------------------------------------------------------------------------------------------------------------------------------------------------------------------------------------------------------
>3C-NODE_4 10
----------------------------------------------------------------------------------------------------------------------------------QWEEDGYTVTRTY------------------------------------------------------------------------------------------------------------------------------------------------------------------------------------------------------------------TYSAPGCH-DSCGVLMYTK-D-GKLERVEGDPLDP-CANGR----LCMR---CLNLAEGVNYAD----RPKYPLRRA-GERGE-NKWERITWEEALDEIADWIHENLDE-----AGFGRESIFVNHG--TG---RNISSWV-----------PFLGGACLGTPNIGAIGFSGYSCYLPRTCGTAAGIG-DFPIVDAS---------EGHADRYANPEWERPDVVVVWGCEPLRSNA-DGYLGHWLN-VCMQM-----GTEFISIDPQLTWWGAR-AAYWLPLCPATDLALALAWLNVITAE-DLIDHEFVDCWCAY--------------------------------------------------------------------------------------------------------------------------------------------------------YDELKEHVAQ----FTPDWAAEICQVPAEDIAAAARFYAGA----ERGA-------IQWGL-AFDTQV-DSIQLCQTVSNLMSVCGNIDKPGT----NIL-------VRNG----------------------------------------FEINPGYATAQ----------------LYCD-----------PDTFA---K-KLTVDLV--HPGCV---------------------QFIGM-------------------ADCDAVNRAF--ET-----GEP-------Y-P-------------------IKMFWSQGSNGIA-CSATAAPRVHKM-LQN---VEFCVVADPYLT------------PTAVAYADIFLPLKTTAERDSMRVWWTPLR--------AMKAVSEWY-----EAKSDEELIVALGNKL-----------NPELFQK-------------RW-----------------------PTLEALLQDYL----------------DVGFNLYDPETGKSYKSAGRSKAGMVEVEDVHTDFWKKHHADGECSFDALVRKGGYEYDDFCA-------TYRKYEKGLLRADG--------------------LPG--FATPTGRIELVPYATFGAWG-----------------IPP---------------------------------LAEHVESLSAKRWLTDPEFK-------------------------KEY----------PFICINGSRSYEFFHS--ENRQQA-TMREFHPMPLVKVSPQTAEEYGLAEGEWIWIENT--EG-----RCRQKVTIDPTL-NPRYI------HAEHGWWFPE---------------------------------------QEPAFPHLYGAFECNINNLT-ASYET--GHGGIGNPLK-SIVCKIYKCTDDVDEPTPGEVVTKLGGF------------------------------------------------------------------------------------------------------------------------------------------------------------------------------------------------------------------------------------------------------------------------------------------------------------------------------------------------------------------------------------------------------------------------
>Desulfobacula toluolica Tol2 complete genome 
-----------------------------------------------------------------------------------------------------------------------------------MGSKNIDIVRTT-----------------------------------------------------------------------------------------------------------------------------------------------------------------------------------------------------------------TWSAGPGCH-GGCGVLAHIK-D-GELIKIEGDPDHP-WNQGR----LCAR---ALAMTQYVKHED----RITRPLKRV-GKRGQ-GKWEEISWEEALDYIEKKMKDIREE-------YGPESVIFSMG--TG---RDIGPWI----------CMLAY--AFGSPNVMFS-LSGSACYGPRLSACNTFQG-CYCVFDAG---------QWLPKRYEDPKFKLPETIIIWGYNIAATCP-DNLFGHWVI-DMMKR-----GTKIICVDPRLSFFASR-SKHWLQIRPGTDAALAMGMLNVIINE-DLYDHDFLEKWTNGAHLMRMDTGKLLREVHLDKTGAPDNFVVWDENSGEPVIWHSSETEFKTLNVKAAFS------------------------------------------------------------------------------GLWDVILADGTRVTCRTAWDAYREEVNK----YPLDKVQEITRVDADEIRKAARLYATS----KPAA-------IQWGV-PIDMTP-AVTPTCHAIASLWALTGNLDIPGG----NVI-------AKFA-----------------------------------------FDAVSYALPG------------AVGPIGLK-----------DKKMD---AKRVGVK-E--YGPY----------------------RTFHW------------------RAQTDMTLDQI--FT-----GKP-------Y-P-------------------IKGMWIQTAGLLN-GIGLDPKKWKKA-LEK---LDFIAAVDLFHT------------PTT-QYADILLPASTFLEKNGVRSWWVPLQ--------TINKAMKVD-----QCRPDVEINFELARRF-----------DPDF----------------KY-----------------------DTVNELFDEIL-------------------------------KPSGMT--------------FEQLQKK-------GWAIPPEDHPSS---------PYHRHEKGQLRPDG--------------------KPG--FKTPTGKFELYS-TYREEWG-----------------LDP---------------------------------LPHHEEPPFTP--VSRPDLA-------------------------KEY----------PLILSTGRRSPAYFHS--EHRNIP-WLRQLDPDPVVEIHPQTAAAHDIGNGEWVWLENW--LG-----RCKMKAKVTPIV-PPWMV------MAAHGWWYPE---------------------------------------KKAAEPSLYGVWECNVNQLI-PMGNQ--GKDGQGAPIK-HLLCRIIKANGKETNNG-----------------------------------------------------------------------------------------------------------------------------------------------------------------------------------------------------------------------------------------------------------------------------------------------------------------------------------------------------------------------------------------------------------------------------------
>28C-NODE_4 13
---------------------------------------------------------------------------------------------------------------------------------LHTRKDGETVTRTS------------------------------------------------------------------------------------------------------------------------------------------------------------------------------------------------------------------AWTAPGCH-NGCGIKIHTD-DQGNVTKIEGDEATP-FNQGR----LCAR---CFAVPDALAADD----RLLYPLKRAREDRGK-DKFERITWDEAYDLIEATFNDIKEK-------YGAESVIFQQG--TG---RDITPYI----------TRLSW--SFGSPNFGGVGQSGDSCYLPRIAGMVGTLG-GFWLADYS---------QQFVDRFDNPEWRAPGVIFNVGVNLLVSNS-DGVMGYWMV-ECLKR-----GSKLINVDPKITWLSSR-ADLVLRPRPGTDGALAMGMINYLIEN-DLYDKDFVDKWCYG--------------------------------------------------------------------------------------------------------------------------------------------------------FEQLAERAKE----YPLSKVAAITWLAEDDIVRATRMIVED----GPAA-------LQWGL-AADSSNAEAVPAAHAMQTVFQITGNVDVPGG----MIM-------PTDI------------------------------------------LPGGYAGGW--------------GRELIS-----------QEQLA---K-KIGIK-K--YPMYA---------------------FATPY-------------------TESEEVLKVL--ES-----GEP-------Y-E-------------------LHACWNQTMNPIS-CMAPEPERVLRA-FQK---LDFFVDVTPYMT------------PTTMALADVVLPVCLFPERNGVALTTGSQRAAA-----MVKVTEPRG-----ESKSDQQINLELGKRF-----------NPKGW---------------PW-----------------------DTVEEMFTEMI-------------------------------KPTGYT--------------FEELCEV-------SPVLPAF--------------QYRKYEKGLLRPDG--------------------QPG--FNTSTGRIELWC-GMFQSIG-----------------QDP---------------------------------LPYYEEVRPGP--LATPDLY-------------------------EKY----------PLILTTGVRRWTTFHS--EHRNMP-RMRAIVKEPLAQMNPADAEKYGVKDNDIVELYNN--NG-----KAHMRLRVTPEI-MEGNI------QTDHAWWFPE-----------------------------------------GDPEDLYGVMDVNVNNLC----EYDCGKHGFGTNIK-AQLCAV----------------------------------------------------------------------------------------------------------------------------------------------------------------------------------------------------------------------------------------------------------------------------------------------------------------------------------------------------------------------------------------------------------------------------------------------
>Lachnoclostridium sp. YL32, complete genome 
--------------------------------------------------------------------------------------------------------------------MDETANKNETKSPWQWYENDLKVTRSV------------------------------------------------------------------------------------------------------------------------------------------------------------------------------------------------------------------FWTGPGCH-EGCGVLFYTD-SEGKLVKVEGDPDNN-FNQGR----LCMR---CLALKDVVNNPT----RLKYPMKRV-GKKGE-DKWERISWDEALDTIADKFNKIKRE-------YGPESVLFAQG--TG---RDIPAYI----------QRLAY--SFGSPNRVCMGLTGNACYLPRVALMMSTHG-GFCVADAA---------QHFKDRYQNPQWKRPEVILIWGNNPIVSNS-DGFYGHWIV-DMMKL-----GSKLIVVDPRLTWLASK-AALWLPIRPGTDAALALGMINIIIKE-GLIDKEFIDNWTYG--------------------------------------------------------------------------------------------------------------------------------------------------------FDKLAERAAD----YTVEYVSQITWLPKEKIIQAARMYAQA----KPAC-------IQWGV-AIDMTK-ESFPAAHAISALWNITGNLDVPGG----NVM-------TSPP------------------------------------------FFVDAYFSW--------------GQDLLT-----------EEQDA---K-RLGLE-Q--YPFLS---------------------KGIKV-------------------SSPDTTIDAI--FS-----KKP-------Y-P-------------------IKAAWIQTNNPIA-CMAADTNKTFKA--LK-E-LDFVVVVDLFMT------------PTAMAFADIILPAATGAERNGVRCFWYSLG--------SINKVTQIG-----ECKSDMEINLLLGKRL-----------NPDAW---------------PW-----------------------DTVEDMFDEIL----------------KPA---------------KVC--------------FEDLQKN-------VQMIPGF--------------TYKKYEKGLTNPEH--------------------KLG--FNTPTGKVELYS-TIMEHIG-----------------LDP---------------------------------LPYFEEPLESP--YSTPELY-------------------------KEY----------PLIITTGARKWGYFDS--EHRQIK-SLRSVQPDPLIEIHPETALQYGIHEGDWVWIENQ--RG-----KCQQRAHLTPTI-PKWLV------SADHGWWFPE---------------------------------------ETPEEPHLFGVWKSNVNQLI-PYKP---GKSGFGGNYK-AFLCKVYKVDKTNN--------------------------------------------------------------------------------------------------------------------------------------------------------------------------------------------------------------------------------------------------------------------------------------------------------------------------------------------------------------------------------------------------------------------------------------
>3C-NODE_5
------------------------------------------------------------------------------------------------------------------MAEKRDYTTVEHKKPYRYEEDGLHVTRGC------------------------------------------------------------------------------------------------------------------------------------------------------------------------------------------------------------------GWSAPGCH-LGCGVLLYTD-DDGRLVKVEGDPENP-FNQGR----LCVR---CLDLPEVVYSPD----RILHPLKRDRGNRGK-DRWEQVGWDEVLDEIAGIILEAKEA-------YGPESVAFYSG--TG---RDIGQYI----------TRLCW--GFNSPNFVFM-MSGQSCYSPRVAGCFSTSG-SFWVGDYA---------QQFPDRYDNPQWEQPDLIVIWGNNPVVSNS-DGLYGHWVV-DCMKR-----GTKAIVIDPRLTWLASR-AELFLQIRPGTDGALALGMANYLVEN-DLYDREFVDLWCYG--------------------------------------------------------------------------------------------------------------------------------------------------------FEELAERARD----YPLDEVAEITEIPAEEIAAAARRIGAA----ERAI-------LQWGV-AIDQIK-ETIPTAQAVLALFEITGNIGKPGT----MQQ-------PASI--------------------------------------------LNYAAGW--------------GSEFLT-----------PEQEA---K-RIGQE-A--HPLIK---------------------MGFQE-------------------CVTDDYIRCL--ET-----GEP-------Y-P-------------------IKVAWMQTTNPLA-CTGVDAKRTLAA-HMN---IDTIVVVDLFMT------------PTAMALADYFLPACTYAERNGLRIGDGAQRAET-----INKAIEPLG-----ESRSDMQITLDIGKRI-----------SPEAW---------------PW-----------------------ETVEDLFSDIL----------------EET---------------GHS--------------FEEMQEL-------APGYPPF--------------DYRMHEKGLLRTDG--------------------NPG--FQTATGRIELWS-TLYNSLG-----------------LDP---------------------------------LPSYEEPVPSP--RSTPELT-------------------------GEY----------PLVLTTGARVWSMFHS--EHRQIP-RMRALHPEPLVYVNPATAAQHGVKDGDWVWLENQ--HG-----RCKRQVRETPIV-NERTV------STDHAWWRPE--------------------------------------APCELDEGLYDLWDLTVENLL-PYDC---GTSGFGANYK-NTICKMYP--------------------------------------------------------------------------------------------------------------------------------------------------------------------------------------------------------------------------------------------------------------------------------------------------------------------------------------------------------------------------------------------------------------------------------------------
>28C-NODE_4 14
----------------------------------------------------------------------------------------------------------------------NGYHLVEHEKPFRYDENGLHVTRGS------------------------------------------------------------------------------------------------------------------------------------------------------------------------------------------------------------------AWSGPGCH-IGCGVLLYTD-DDGKLVKVEGDPENP-YNKGR----LCNR---CLALTEVVYNPD----RITTPMKRDPAHRGE-DKWEHITWDEALDLVYERFTEIKEK-------HGAWSIPFVQG--TG---RDIAAWI----------TRLAW--SFGSPNYMFN-MSGMACYLPRVAGCAATTG-NFWVGDFS---------QQYPDRYDNPEWEPAEYVMVWGNNPLIANS-DGFYGHWMV-DVMKR-----GSKLIVVDPRLTWLAYK-AEYWLQIRPGTDAALALGMLNVIISE-DLYDHDFVDRWCYG--------------------------------------------------------------------------------------------------------------------------------------------------------FDELAQTAAA----YPVDKVASITWVPEEKIVGAARTWANA----RCGI-------VQWGL-AVDTTK-ESLPAAQAIGALWQICGFCEKPGC----MIV-------PPEI--------------------------------------------LAYSGGF--------------GGELVT-----------PEMDA---H-RIGLD-K--YSLLK---------------------FGFQV-------------------ASSDEVMKTL--ET-----EKP-------Y-K-------------------LHGAWLQTTNFLT-CTAPDPERSMKA--WR-T-LDFIVVVDMFMT------------PTAMALADVFLPACTYAERDGIRVGDGAQRGE------TINKVCQVG-----ECKSDMQINLELGRRF-----------NPEAW---------------PW-----------------------KDDKEMFSYVI-------------------------------ECTGYT--------------FEELQQA-------APAYIPF--------------EYHRHEKGLLRPDG--------------------QPG--FNTQTGRIELWS-TFYNNAG-----------------LSP---------------------------------VPYFEEPTESP--ESTPDLY-------------------------EEY----------PFVLTTGARNWFMFHS--EHRQVP-HLRAGRPWPIVQINPKAAERVGVHDGEWVWLENE--RG-----RCKRVVECTEIM-NERVI------MSDHAWWFPE--------------------------------------APGEEKDGLFGMLDLNVNKLL-NSYLP--GKSGFGANYK-SMLCKVYP--------------------------------------------------------------------------------------------------------------------------------------------------------------------------------------------------------------------------------------------------------------------------------------------------------------------------------------------------------------------------------------------------------------------------------------------
>3C-NODE_2 7
-----------------------------------------------------------------------------------------------------------------------DYQFVEHENPYTYRDGDLTVTRGS------------------------------------------------------------------------------------------------------------------------------------------------------------------------------------------------------------------AWSGPGCH-LGCGVLLYTN-DEGDLVKVEGDPENP-FNEGR----LCVR---CLDLPEMVNNPK----RLTHPLRRAKADRGH-DRWERIGWDEALDLIAAELNKVKEA-------YGPESVIFSCG--TG---RDIAPYI----------TRLCW--SFGSPNFVNI-FSGNACYLPRVAGCIATTG-AFWVADCA---------QQFPDRYDNPAWQMPETMFVWGNYPLIANS-DGFFGHWVV-DLMKR-----GMKIVMIDPKVTWLSAK-AEVHLPVRPGTDAALALAMMNVIINE-DLYDHDFVDRWCYG--------------------------------------------------------------------------------------------------------------------------------------------------------FEELSEHVQP----FTPEYAETTTWVPAERIRKAARILAAS----RPAT-------LQWGV-AVDMTK-EALPAGQAIMALFQVTGNVEVPGG----IIV-------PPEI--------------------------------------------LNYGGGW--------------GFELLG-----------DEQNE---R-RLGLD-K--YSLFR---------------------LGFQA-------------------AHPNTTVEAM--KT-----GRP-------Y-P-------------------IKAAWVQTSNFLA-CMSANSTEVAEC--FR-K-LDFVAGADLFMT------------PTIMAFYDVVLPAAMFPERDGVRLGDGAQRAE------AINKVCRVG-----ECKSDMEMNLELGRRL-----------APEAW---------------PW-----------------------ENVEDMFTEMI-------------------------------ASSGIT--------------FPELREA-------APVYLPF--------------EYGKHEKGLLRPDG--------------------SPG--FYTATGRIELWS-TYYKNAG-----------------LDP---------------------------------LPVFDEPAPGP--LATPELL-------------------------DEY----------PLVLCTGARRWPFFHS--EHRQAK-RLLAMHPDPWIEIHPETCAELGVADGDWVWVENM--LG-----RAKRRVKETPIF-DPRIV------AADHGWWNPE-----------------------------------------GDPENLYDIGDLCINNLI-AWGN---GKSGFGGNYK-TNLCKVY---------------------------------------------------------------------------------------------------------------------------------------------------------------------------------------------------------------------------------------------------------------------------------------------------------------------------------------------------------------------------------------------------------------------------------------------
>RC22A-NODE_5
-----------------------------------------------------------------------------------------------------------------------------YEKPWRYEEDGLTVTRGS------------------------------------------------------------------------------------------------------------------------------------------------------------------------------------------------------------------AWSGPGCH-LGCGVLLHTD-KDGKLVKCEGDPENP-FNQGR----LCMR---CLNIQEVTYHEK----RITYPMMRDPKDRGK-DTWRRVSWEEALDYVADKFLDIKEK-------YGAESVIFAQG--TG---RDIGPAI----------TRLAW--SYGSPNYTCI-LSGLACFLPRIAGMALTTG-TYMVADAS---------QGWTDRYDNPAYEVPEVLVVWGNYPLVANN-EGWYGHWVV-DMMKR-----GTKIIDIDPKVTWLSCN-SAQHLRIRPGTDAALALGILNILFEE-DLCDNDFVDKWCYG--------------------------------------------------------------------------------------------------------------------------------------------------------FEELKARAAE----YPVSRVAEITWVPEENIIEAARMIGKA----KTAS-------LQWGL-AVDMTK-ESLPASQAIASIFMVTGNIDVPGG----IIP-------TISI--------------------------------------------LSYASGW--------------GGELIS-----------DEQKA---K-RIGLG-N--YPILQ---------------------AGFQM-------------------SQADELIETM--ES-----GEP-------Y-E-------------------IHGSWLQQTNILA-CIAADPERTHKA--FE-K-LDINVSVDLFMT------------PTAMALADVFLPANTFPEHDSIRLGDGIQRGEV-----ICQACKPVG-----ESKSDMEINLLLGKRL-----------APEAW---------------PW-----------------------ETLEEVYDELL----------------KPT---------------GFT--------------FSELKEV-------APIFLPL--------------EYHRHEKGLLREDG--------------------QLG--FPTPTGRLELYS-TIYESMG-----------------YDP---------------------------------LPYFEEPSPGP--GSTPDLM-------------------------EEY----------PLVLTTGARVFNSFHS--EHRMIE-RNRSYTPDPTIQVHPELCERYGVDEGDWVWVENH--LG-----RAKRRVKKTPIL-GTRIV------ACDHGWWLPE-----------------------------------------KDPEDLFDLYDVAINKLL-PWGEF--GKTGFGANYK-TNICKIY---------------------------------------------------------------------------------------------------------------------------------------------------------------------------------------------------------------------------------------------------------------------------------------------------------------------------------------------------------------------------------------------------------------------------------------------
>3C-NODE_17 2
----------------------------------------------------------------------------------------------------------------------KDYRLVEHEKPWKYKEDDYTVTRGS------------------------------------------------------------------------------------------------------------------------------------------------------------------------------------------------------------------AWTGPGCH-EGCGVLLYTD-DDGKLVKVEGDPENP-FNQGR----LCVR---CLDLPEVTNHKD----RLLYPMRRNPKDRGK-DA*ERMSWNEAIDYVAGKLIEIREE-------HGAETVLFGQG--TG---RDISSWI----------TRIAW--SYGSPNYCCFALSGNACYLPRVAGMAATCG-SYTVADCS---------QQFVDRYDNPAYIVPELMVIWGNYPLRANS-DGFYGHWVI-DLMKR-----GMKIMMVDPRVTWLSLK-AEEHLRLRPGTDAALALGMMNVIVNE-GLYDHEFVDKWCYG--------------------------------------------------------------------------------------------------------------------------------------------------------FEELSERVQE----YPVDKVAEITWVSPEQIQRAARLLANS----KPCA-------MQWGL-AVDMVR-EALPAGQAIVGLFQITGNVDIPGG----NIF-------PVEL--------------------------------------------IAYSGGW--------------GGELIS-----------DEQKA---K-RIGLA-N--YPLLR---------------------------------------------------------------------------------------------------------------------------------LGFQVAS----------------------------------------------------------------------------------------------------------------------------------------------------------------------------------------------------------------------------------------------------------------------------------------------------------------------------------------------------------------------------------------------------------------------------------------------------------------------------------------------------------------------------------------------------------------------------------------------------------------------------------------------------------------------------------------------------------------------------------------------------------------------------------------------------------------------------------------------------------------------------------------------------------------------------------------------------------------------------------------------------------------------------------------------------------------
>28C-NODE_4 15
-----------------------------------------------------------------------------------------------------------------------DYQFVDHEKPWRYQEGDLTVTRGS------------------------------------------------------------------------------------------------------------------------------------------------------------------------------------------------------------------AWSGPGCH-DGCGVLLYTDKD-GKLVKCEGDPENP-YNGGR----LCVR---CLDVPEVVYHKD----RLLYPMKRDPKDRGK-DKWERISWEEAVDLVVDKFMDIKEK-------YGAEAVVFGQG--TG---RDIAAYI----------TRLCW--SFGSPNYVLF-LSGCACYLPRVAGFAATAG-SFWVADCS---------QEFADRYDNPQYQVPETMFVWGNYPLRANS-DGFYGHWVI-DLMKR-----GMELVVIDPKVTWMSTH-SKLHLAIRPGTDAALALGFLNIIINE-DLYDHDFVDRWTYG--------------------------------------------------------------------------------------------------------------------------------------------------------FDELAERVQE----YTPERIAEVTWIPEEKIRAAAHILAES----KPCT-------MQWGV-AVDMTK-EALPASQAIAACFQITGNVDVPGG----IIA-------PPEI--------------------------------------------LNYAGGW--------------GRELCP-----------EETWK---K-RIGLD-K--YPLLN---------------------FGFQI-------------------AQPDELRHAM--AT-----GKP-------Y-K-------------------IHATWLQQNNVLS-CMGADPTEQYIG-LMN---CDFNVSVDLFMT------------PTIMATSDLVLPAATFTERDGIRVGDGCQRGE------VINKVCQVG-----ECKSDMEINLMVGKRF-----------NPEAW---------------PW-----------------------DNVDDMFSAML------------------------------TAQTPFT--------------FKELREK-------HPVYLPF--------------SYRRYETGLLRGDG--------------------QPG--FNTPTGRIELWS-TFYNNAG-----------------MDP---------------------------------LPYFEEPVPGP--GSTPELL-------------------------DEY----------PLVLTTGARPWSLFHS--EHRQVQ-RMRDLKKECNVYLNAETAEKYGLVDGDWVWVENI--YG-----RCKSKVEVTNLYQDPRVI------ACDHAWWHPE-----------------------------------------GDPEKLYDSHDLNVNNLL-PGIP---GKSGFGSNYK-TTLVKLYKVTPED---------------------------------------------------------------------------------------------------------------------------------------------------------------------------------------------------------------------------------------------------------------------------------------------------------------------------------------------------------------------------------------------------------------------------------------
>28C-NODE_4 16
-------------------------------------------------------------------------------------------------------------------------------KPWRYEEDGLTVTRGS------------------------------------------------------------------------------------------------------------------------------------------------------------------------------------------------------------------AWSGPGCH-LGCGVKLYTD-EEGALVKVEGDRENP-FNQGR----LCIR---CLDLPEVVYSDR----RLLHPMKRDRADRGK-DVWQRISWDEAYDEIEARLKDIRER-------YGAESVLFMQG--TG---RDIATWI----------SRLAW--SYGSPNYGFP-LSGLACYLPRVSGMYSTTG-SFWVCDCS---------QEFPDRYDNPEYEVPEVMVLWGNNPIVSNS-DGFFGHWVV-DLMKR-----GMEIMVVDPRMTWLGRR-AALQLPIRPGTDAALALGMLNVIVNE-DLYDHDFVDKWTYG--------------------------------------------------------------------------------------------------------------------------------------------------------FDKLAERVQD----YPPGKVANITWIPEEKIVQAARRFATA----ERAC-------IQWGL-AVDMTR-EALPAIQAIAALTQITGNIDRPGG----MII-------PPEI--------------------------------------------LFYGGGF--------------GADLLS-----------DEQTA---K-RIGLE-K--YPLLK---------------------FGFAT-------------------LQPDEMVKQM--ET-----GDP-------Y-A-------------------LHGMWMQTTNPLA-CMGADPDRFYNA-AKD---LDFIVGVDLFVT------------PTIMALADYVLPAATYPERDGLRIGDGPQRGE------TINKVCQVG-----ECKSDMEINLELGRRL-----------NPDAW---------------PW-----------------------ADVKEMFSSII-------------------------------GETGYS--------------FDELREI-------APAYPQY--------------VYRKHEKGLMRPDG--------------------QPG--FNTPTGRIELWS-TQYAGAG-----------------LDP---------------------------------LPYFEEPEPGP--GSTPELL-------------------------DEY----------PLVLTTGARNWGMFHS--EHRNIP-RLRALRPDPIIEVHPDTALDLELRDGDWVWVENQ--RG-----RAKRRVQVTPVLLDPRFC------STDHAWWLPE-----------------------------------------EDPEDLFGVRDLAINNLV----PWACGKSGFGSNYK-CMLVKLY---------------------------------------------------------------------------------------------------------------------------------------------------------------------------------------------------------------------------------------------------------------------------------------------------------------------------------------------------------------------------------------------------------------------------------------------
>28C-NODE_3 3
-------------------------------------------------------------------------------------------------------------------------------KPFRYEDEGLTVTRGS------------------------------------------------------------------------------------------------------------------------------------------------------------------------------------------------------------------AWSGPGCH-LGCGVLLYTD-ENDKLVKVEGDPENP-YNQGR----LCAR---CLALPEVTNHED----RLLYPMKRDPVYRGQTDKWERISWDEAYDLVERKFKEIKQD-------YGPEAVLFMQG--TG---RDISPYI----------TRLCW--SFGSPNFSLF-LSGAACYVPRVIGLAGTVG-AFLVPDCS---------QVHPDRYDNPDYRIPETIFVWGNNCVVSNS-DGFFGHWVV-DLMKR-----GSKIVVIDPKVTWLASK-AVAHLRVRPGTDAALALGMLNVIINE-DLYDHDFVDKWCYG--------------------------------------------------------------------------------------------------------------------------------------------------------FDELRERVQE----YPVERVADITWVPEEKILLAARLLAES----KPAT-------LEWGV-AVDMTK-EAIPAGQAISTLFEITGNIEVPGG----MIV-------PPEI--------------------------------------------LKYVGGW--------------GKDLLP-----------ADAAE---K-RIGQE-K--YPLFA-------------------------------------------SEAQPDCIVEQL--ET-----GEP-------Y-R-------------------IHGAWIQTSNFLS-CMAADPQRLYRA--IK-D-IDFIAYVDLFMT------------PTAMALADVILPAATFPERNGIRLGDGAQRGE------TINKVTSVG-----ECKSDMEINLELGRRF-----------NPEAW---------------PW-----------------------DTVEEMFTFLL------------------------------EDDTGMT--------------FEELQQK-------APAYPPF--------------EYRRHEKGMLRKDG--------------------AVG--FNTTTGRIELWS-TFYHNAG-----------------LDP---------------------------------LPYFEEPTPGP--GSTPELM-------------------------EEY----------PLVLTTGARTWSMFHS--EHRQVK-RMRALHPDPLIEVNPQTLEKLGMRDGDWVWVENQ--YG-----RAKRKVLATPAI-DPRMC------STDHAWWLPE-----------------------------------------GDPGAFYDVFDLNINNLV-QWSP---GKSGFGSNYK-TALCKLY---------------------------------------------------------------------------------------------------------------------------------------------------------------------------------------------------------------------------------------------------------------------------------------------------------------------------------------------------------------------------------------------------------------------------------------------
>3C-NODE_2 8
-----------------------------------------------------------------------------------------------------------------------EYRTVQHDKPFQYEEGGYQVTRGC------------------------------------------------------------------------------------------------------------------------------------------------------------------------------------------------------------------AWTGPGCH-LGCGVIMYQDAD-GKLAKCEGDPEDP-WTNGR----LCMR---CLDVPEVTHHKE----RLQYPMKRAREDRGL-DKWERISWDEAYDLITDEFMAMKEK-------YGAESVIFAQG--TG---RDIAAYI----------TRLSW--SFGSPNYTGL-LSGQACYLPRIAGMAATTG-APWIPDAA---------QQFPERYDHPDYEVPEVMFVWGNYPLKSNI-EGFYGHWVI-DLMKR-----GMKLVTVDPKVTWLASK-SELHLRVRPGTDAALALGMMKVIIEE-DLYDHEFVDNWCYG--------------------------------------------------------------------------------------------------------------------------------------------------------FDELAERAKE----FDVKRVSEITWVPEEKIIAAARMLGNA----KNST-------LQWGV-AVDMTR-EAMPAGQAILALWEITGNMERPGG----MIV-------APEI--------------------------------------------LSVAGGW--------------GREILG-----------PEQEA---K-RIGIK-D--YPLYN---------------------FGFAV-------------------SQPDETVKTI--ET-----GVP-------Y-E-------------------IHGAWLQTTNPIA-CMGADPQRLYKA-LNK---LDFIVVVDLFKT------------PTIAALADVVLPACTFPERNGIAFVSGAQRGS------TINKVTDVG-----ECRSDMQINLELGKRW-----------NPEAW---------------PW-----------------------DNVDEMFTDML----------------KPT---------------DMS--------------FEELQEV-------APAYQPI--------------EYYRYKTGKLRKDG--------------------QPG--FNTPTGRIELWS-NFYNQAG-----------------LDP---------------------------------LPYFEEPEPGP--GSTPDLM-------------------------GEY----------PLVMTSGARTWGMFHS--EHRQIE-RMRHYRPWPLMEIHPETAAKYGIKDGDWVWMEGP--MG-----RAKRKAKLTPVM-DRRIV------SCDHGWWFPE-----------------------------------------GDPEKFYDVFDLNINNTL-PWIP---GKSGFGSNYK-SSICKIY---------------------------------------------------------------------------------------------------------------------------------------------------------------------------------------------------------------------------------------------------------------------------------------------------------------------------------------------------------------------------------------------------------------------------------------------
>28C-NODE_2 10
-----------------------------------------------------------------------------------------------------------------------EYRVVQHDKPFHYQEGGFDVTRGC------------------------------------------------------------------------------------------------------------------------------------------------------------------------------------------------------------------AWTGPGCH-LGCGVIMYTD-DEGKLAKCEGDPEDP-WTNGR----LCMR---CLDVPEVTHHKE----RLQYPMKRAREDRGL-DKWERITWDEAYDLITDEFMSMKEQ-------YGAESVIFAQG--TG---RDIAAYI----------TRLSW--SFGSPNYTGL-LSGQACYLPRIAGMAATTG-APWIPDAA---------QQFPERYDHPDYEVPEVMFVWGNYPLKSNI-EGFYGHWVI-DLMKR-----GMKLVTVDPKVTWLATK-SELHLRVRPGTDAALALGMMNVIIEE-DLYDHEFVDNWCYG--------------------------------------------------------------------------------------------------------------------------------------------------------FDELAARAKE----FDVKRVSEITWVPEDKIIAAARMLGNA----KNST-------LQWGV-AVDMTR-EAMPAGQAILALWEITGNMERPGG----MIV-------APEI--------------------------------------------LSVAGGW--------------GREVLG-----------QEQEA---K-RIGIQ-K--YPLFN---------------------FGFAV-------------------SQPDETVKTI--ET-----GDP-------Y-E-------------------IHGAWLQTTNPIA-CMGADPQRLYKA-LNK---LDFIVVVDLFKT------------PTIAALADVVLPACTFPERNGIAFVSGAQRGS------TINKVTDVG-----ECRSDMQINLELGKRW-----------NPEAW---------------PW-----------------------DNVDEMFTDML-------------------------------KPTDMS--------------FEELQEV-------APAYQPI--------------EYYRYKTGKLRKDG--------------------TPG--FNTPTGRIELWS-NFYNQAG-----------------LDP---------------------------------LPYFEEPEPGP--GSTPELM-------------------------DEY----------PLVMTSGARTWGMFHS--EHRQIE-RMRHYRPWPLMEIHPETAAKYGIKDGDWVWMEGP--MG-----RAKRKAKLTPVM-DRRIV------SCDHGWWFPE-----------------------------------------GDPEKFYDVFDLNINNTL-PWIP---GKSGFGSNYK-SSICKIY---------------------------------------------------------------------------------------------------------------------------------------------------------------------------------------------------------------------------------------------------------------------------------------------------------------------------------------------------------------------------------------------------------------------------------------------
>3C-NODE_1 6
-----------------------------------------------------------------------------------------------------------------------------HEKPWRYEEGEYTVTRGS------------------------------------------------------------------------------------------------------------------------------------------------------------------------------------------------------------------AWSGPGCH-LGCGVLMYTDKD-GKLVKVEGDPENP-MTEGR----LCVR---CLDMPEIVNHKD----RLTYPMKRARADRGK-NKWERVSWDEAYDIVEREFNAIKDE-------YGAESVVFIHG--TG---RDIAPWQ----------SRLCW--SFGSPNYGNV-LSGNACYLPRVAGMAATTG-SFWIADVA---------QHFPDRFDHEGWTMPEVMFVWGNNPLIANS-DGFFGHWVI-DLMKR-----GMKTVVIDPRVTFLAAK-ANLHLPIRPGTDAALALGMLNVIINE-EIYDKEFVDCWCYG--------------------------------------------------------------------------------------------------------------------------------------------------------FDELKERVQE----YPADRVAAITWIPEDKIVRAARMLAAA----KPAT-------LQWGL-AIDMTR-EAIPAGQAIAALFQITGNIDCPGG----LVP-------PAEI--------------------------------------------MAYSGGW--------------GRDLLP-----------PEQEP---K-RLGLD-R--YRLLQ---------------------MGFKQ-------------------SSPDVLIETM--ET-----GVP-------Y-E-------------------IHGAHFQTTNGIA-CMGADPHRVYNA-FNK---CDFIVSVDLFMT------------PTIMALADVVLPAATFAERNGIRVGDGPQRGE------VINKVTQIG-----ECKSDMQINLELGKRF-----------NPEAW---------------PW-----------------------EKPEEMFTELL----------------KPT---------------GYS--------------WEELREE-------APVYLPV--------------EYYKYKTGKMRNDG--------------------QPG--FQTATGRIELWS-TFYNAAE-----------------LDP---------------------------------LPYFEEPDPGP--GSTPELF-------------------------EQY----------PLVLTTGARNWSYFHS--EHRQIE-RLRRMHPDPIVQVHPDKLAELGMEDGEWVWIENQ--NG-----RAKIRIESTPILTDPRIV------ACDHAWWRPE-----------------------------------------GDPEKFFDVFEYNINNLM-VYSP---GKSGFGSNYK-TSICRLY---------------------------------------------------------------------------------------------------------------------------------------------------------------------------------------------------------------------------------------------------------------------------------------------------------------------------------------------------------------------------------------------------------------------------------------------
>28C-NODE_1 8
-----------------------------------------------------------------------------------------------------------------------------HEKPWRYEEGEYTVTRGS------------------------------------------------------------------------------------------------------------------------------------------------------------------------------------------------------------------AWSGPGCH-LGCGVLLYTD-KEGKLVKVEGDPENP-MTEGR----LCVR---CLDMPEIVNHKD----RITYPMKRAREDRGK-NKWERVTWDEAYDIVEREFNAIKEK-------YGAESVVFIHG--TG---RDIAPWQ----------SRLCW--SFGSPNYGNV-LSGNACYLPRVAGMAATTG-SFWIADVA---------QHFTDRYDHPGWTMPEVMFVWGNNPIIANS-DGFFGHWVI-DLMKR-----GMKTVVIDPRVTFLAAK-ADLHLPIRPGTDAALALGMLNVIINE-EIYDKEFVDCWCYG--------------------------------------------------------------------------------------------------------------------------------------------------------FDELKERVQE----YPADRVAEITWIPEGKIVRAARMLAAA----KPAT-------LQWGL-AIDMTR-EAIPAGQAIAALFQITGNIDCPGG----LVP-------PAEI--------------------------------------------MAYSGGW--------------GRDLLP-----------EEQEP---K-RLGLD-R--YRLLQ---------------------MGFKQ-------------------SSPDVLIETM--ET-----GVP-------Y-E-------------------IHGAHFQTTNGLA-CMAADPQRVYKA-FGK---CDFIVSVDLFMT------------PTIMALADVVLPAATFPERNGIRVGDGPQRGE------VINKVTQIG-----ECKSDMQINLELGKRF-----------NPEAW---------------PW-----------------------ETPEEMFTELL----------------KPT---------------GYS--------------WEELREE-------APVYLPV--------------EYYKYKNGKMREDG--------------------QPG--FQTATGRIELWS-TFYNAAE-----------------LDP---------------------------------LPYFEEPDPGP--GSTPELF-------------------------AQY----------PLVLTTGARNWNYFHS--EHRQIE-RLRKMHPDPIVQVHPDKLAELGMEDGEWVWIENQ--NG-----RAKIKIESTPILTDPRIV------ACDHAWWKPE-----------------------------------------SDPEKFFDVFEYNINNLM-VYSP---GKSGFGSNYK-TSICRLY---------------------------------------------------------------------------------------------------------------------------------------------------------------------------------------------------------------------------------------------------------------------------------------------------------------------------------------------------------------------------------------------------------------------------------------------
>3C-NODE_4 14
------------------------------------------------------------------------------------------------------------------MEYNNEYNLDLYPKKLHWKEGDLTATRTT------------------------------------------------------------------------------------------------------------------------------------------------------------------------------------------------------------------MWSGPGCH-EGCQVIFYTD-DDGKLVKVEGDPNSP-FNQGR----LCMR---CLELPELVNHEE----RLRYPMKRA-GKRGE-DKWERVSWDKAYDIIEEKVRAFQEK-------DGPESIISMIG--TG---RNVSQVI----------AHNQY-ANFGGPDLTLCFLSGDSCMLPRTALCYVVMG-NQWVADMS--------QFRPDRYENDPEWQIPECIVIWGTNPVVCNS-DAFLGHWIV-EAMKR-----GSELVTIDPQLTWIASK-SKYWLRLRPGTDAALALGMMNVIIGE-DLVDHDFIDKWTYG--------------------------------------------------------------------------------------------------------------------------------------------------------FEALAERVKD----YPVEKVAEICWVEPELIVEAARFYAKA----HPST-------IQWGL-AVDMSK-IGTPTAHAIACLAGITGNIDNPGG----NIL-------IDQA--------------------------------------------CGLEFGY------------NSGIEYLK-----------EGMVE---K-RLGNS-K--YNLKK---------------------YGFTA------------------SSQSDAILEAC--ETGLDEKGDP-------R-P-------------------VNMLWIQSSNPIT-NMGQDAPRIYRA-MEK---VPFICVVDLFKT------------PFIVACADLVLPCAMSNERDCIRVWFDPVR--------SLTKCSSFY-----EAKEDEQIMIDLGHRL-----------APESWP--------------EW----------------------VKEPRDYMNWRL-----------------------------QVGNCGFT--------------MEELENDHA-----GMIYNDF--------------RYYKYEKGLLRPDG--------------------QPG--FMTPTGRYEFYI-SLFDSWG-----------------VDA---------------------------------LPFYEEPPTSP--VSTPELA-------------------------EEY----------PLVLTTGKRSFEFFHS--EWRQANTTSRELHPVPYFDIHPDTAAKYGVAEGQWTWIENQ--MG-----KCRQVARFNDTL-DPRVI------STEHGWWFPE---------------------------------------QEAAEPSLFGVFDCNPNNLI-PMCEN--GPSGYGAPIK-CGMAKVYPCTPDNMRPEDQPTYQVTATNGYTHGPSHKSDEPSFYDQNK----------------------------------------------------------------------------------------------------------------------------------------------------------------------------------------------------------------------------------------------------------------------------------------------------------------------------------------------------------------------------------------------------
>28C-NODE_4 12
------------------------------------------------------------------------------------------------------------------MEYNNEYNMDLYPKKLHWKEGDLTATRTT------------------------------------------------------------------------------------------------------------------------------------------------------------------------------------------------------------------MWSGPGCH-EGCQVIFYTD-DDGKLVKVEGDPNSP-FNQGR----LCMR---CLELPELVNHEE----RLRHPMKRA-GERGE-DKWERVSWDEAYDLIEQKVREFQEK-------DGPESIISMIG--TG---RNVSQVI----------AHNQY-ANFGGPDLTLCFLSGDSCMLPRTALCYVVMG-NQWVADMS--------QFRPERYENDPEWQIPECVVIWGTNPVVCNS-DAFLGHWIV-EAMKR-----GSELVTIDPQLTWIASK-SKYWLRLRPGTDAALALGMMNVIIGE-DLVDHDFIDKWTYG--------------------------------------------------------------------------------------------------------------------------------------------------------YEALAERVKD----YPVEKVAEICWVEPELIVEAARFYAGA----HPST-------IQWGL-AVDMSK-IGTPTAHAIACLAGITGNIDNPGG----NIL-------IDQA--------------------------------------------CGLEFGY------------NSGIEYLK-----------EGMVE---K-RLGNS-K--YNLKK---------------------YGFTA------------------SSQSDCILVAC--ETGLDEKGDP-------R-P-------------------VNMLWIQSANPIT-NMGQDAPRIYRA--MK-N-VPFICVVDLFKT------------PFAVACADLLLPCAMSNERDCIRVWFDPVR--------SLTKCSSFY-----EAKEDEQIMIDLGHRL-----------NPDAWP--------------EW----------------------VKEPRDYMNWRL-----------------------------QVGNCGFT--------------MEELEDQG------GMIYNDF--------------RYYKYEKGLLRPDG--------------------QPG--FMTPTGRYEFYI-SLFDSWG-----------------VDA---------------------------------LPYYEEPPTSP--VATPELA-------------------------EEY----------PLVLTTGKRSFEFFHS--EWRQANTTSRELHPVPYFDIHPETAAKYGLHEGEWAWIENQ--MG-----KCRQVVRLNATL-DPRVV------STEHGWWFPE---------------------------------------QEAAEPSLFGVFDCNPNNLI-PMCEN--GDSGYGAPIK-CGMAKVYPCTPDNTKPEDMPTYQVTATNGYTHGPSHKSDEPSFYD-------------------------------------------------------------------------------------------------------------------------------------------------------------------------------------------------------------------------------------------------------------------------------------------------------------------------------------------------------------------------------------------------------
>28C-NODE_1 7
-----------------------------------------------------------------------------------------------------------------------------------------------------------------------------------------------------------------------------------------------------------------------------------------------------------------------------------------------------------------------------------------------------------------------------------------------------------------------------------------------------------------------------------------------------------------------------------------------------------------------------------------------------------------------------------------------------------------------------------------------------------------------------------------------------------------------------------------------------FDELAERCKD----YPPEKAAEIAGIDAEAIRAAARAYASG----NPST-------IQWGL-KVDQTV-CGIPLAQALLSLGAICGDIDVPGG----MMI-------PRCA----------------------------------------YDIPDSYGCGM----------------WNLS-----------DEMLG---K-MLGVD-T--SPLHA---------------------LGFDP------------------TANGDTVLLAI--ET-----GEP-------Y-P-------------------IRMLFIQSTNPIA-NMAADAPRVYNA-MRS---VDYNVVVDVFMT------------PTAVACADIVLPCGMSCERNSARVWWWPLR--------SIVKVADYY-----EAKSDEQIILELGKRL-----------NPRLF---------------PW-----------------------ETDVELMTWWI----------------------------QSGNRFHAG--------------WPHKTDQTFLDLTEKVIDWPDDW------------AYRKHELGWLRDDG--------------------QPG--FNTNTGKCELYN-TLFDAWG-----------------FDP---------------------------------LPYYEEPPESP--ISTPDLF-------------------------EEY----------PYVLTTGARTWEYFHS--EERQVP-RLRESHPDPLTDLHPDTAAKIGVCEGDWIWVENM--RG-----KCKQRVRFNASL-KPDTV------RSEHGWWFPE---------------------------------------TDGAEPNLFGVFDSNINNLT-VQGVT--GPTLYGAPYA-NQICKIYPVTKEN---------------------------------------------------------------------------------------------------------------------------------------------------------------------------------------------------------------------------------------------------------------------------------------------------------------------------------------------------------------------------------------------------------------------------------------
>28C-NODE_2 7
-----------------------------------------------------------------------------------------------------------------------------------------------------------------------------------------------------------------------------------------------------------------------------------------------------------------------------------------------------------------------------------------------------------------------------------------------------------------------------------------------------------------------------------------------------------------------------------------------------------------------------------------------------------------------------------------------------------------------------------------------------------------------------------------------------------------------------------------------------FDELKEAVAE----WTPEKGEEVTWVPADLITSAARMYADA----NPGQ-------ISWGV-TVDMHV-DGTELCFAINDLVAMCGNLDTPGG----NVL-------LRYA----------------------------------------YNTSKKYGAGL----------------EFLS-----------KEILD---R-RIGID-R--NPILA---------------------SGFSQ------------------AISTDMIVEQL--ES-----ADP-------Y-P-------------------ILMTFCHGTNPLS-CTGCDTTRIYNA-MMK---ARYNVVYDVFMT------------PTAVAVADLVLPAAMSVERKSFRSWWQPLRS-------ITQCCDRYY-----ESKGDDELIWYLGKEF-----------NPDFFN--------------KF-----------------------ERLEDFLTWLI-----------------------------QDEGNGVD------------YTYDELTEK-------VYDYWDWNM------------EYKKYEKGMLRTDG--------------------KPG--FVTATGKYEFLC-PVLDVIG-----------------TYT---------------------------------MPVFIEPYESP--VRTPELL-------------------------EDY----------PLLLTTGHRAPWFFHS--EHRQLK-YMRQFMEYPDCDISKDAAEKYGIAEGDLIWIESP--RG-----KCKQIARIAPGI-QPQTV------RIRHGWWFPE---------------------------------------QEGAAPNFYGTFEANCNNLT-TIGVM--GRIGFAAPVK-GGLCKIYKVTPDN---------------------------------------------------------------------------------------------------------------------------------------------------------------------------------------------------------------------------------------------------------------------------------------------------------------------------------------------------------------------------------------------------------------------------------------
>Desulfitobacterium hafniense DCB-2, complete genome 
--------------------------------------------------------------------------------------------------------------------MINKYSKDLYKEDWRWQEGEYEVTRTS------------------------------------------------------------------------------------------------------------------------------------------------------------------------------------------------------------------VWTGPGCH-NGCGVLCYTK-D-GKLEKIEGDPNFS-YNQGR----LCLR---CINMVEQIYNND----RLKWPLMRV-GKKGE-NKWKRVSWDEAYDWIEAKHKEISQK-------TGPQGIVSLVG--TG---RNCMWQP----------AMITR-AVFGSPNLSFGFLSADSCYQPRMTANLIKQG-DCWVLDAS---------QFHPLRYDNPEWKVPEVVVVWGNEPLASNG-DGFVGHWLV-DLMKL-----GTKLIVIDPALTWLAAK-ADLWLKIRPGTDCALALGFLNVIINE-DLYDHDFVEQWTYG--------------------------------------------------------------------------------------------------------------------------------------------------------FDELVERVQE----YSVEKAAEITWIPKEQITEAARMYAKA----KPAG-------IQWGL-AIDMQI-AGMEASAAISDMVAITGNLDVPGG----NIL-------LRYA----------------------------------------YNSSKKYGCGL----------------ECIS-----------EEMLQ---K-RIGTY-E--SAIHE---------------------SGYTP------------------FIPPDKLLETM--ES-----GKP-------Y-P-------------------VQMLWVHGSNPIA-NMAGEAPRVYAA--WK-N-VPYTVVVDYYMT------------PTAVAFADLVLPAAMSVERDSYRSWWQPLRA-------ITKAAEPYF-----ESKADEQIVLDLGKRI-----------NPEYFN--------------KY-----------------------KDVRDLLTDML-----------------------------YDDGNGVD----YD--------FEALTHK-------VYDWWDWNH------------TYKKYEKGLLRQDG--------------------QPG--FVTATGLYEVSS-PLFDVWG-----------------FDP---------------------------------LPHHMEPYEGP--YSTPELM-------------------------KEY----------PFILTTGHRQIGLFHS--EHRQLP-TMREVHPQPEMDINPETAQKLGLQEGDWAWIENK--RG-----KCKQQVKFNYGL-DPKVV------RARHGWWFPE---------------------------------------KEGAEPVLFGVFDSNSNNLT-TMGVH--GPTHYGAPYK-STICKVYKVEPENDQVTPTEIVTRLGGFGYVKR-------------------------------------------------------------------------------------------------------------------------------------------------------------------------------------------------------------------------------------------------------------------------------------------------------------------------------------------------------------------------------------------------------------------
>RC22A-NODE_26 1
----------------------------------------------------------------------------------------------------------------------NEYNHDLYKTDWRWFENGYEVTRTS------------------------------------------------------------------------------------------------------------------------------------------------------------------------------------------------------------------VWTGPGCH-NGCGVLTYVK-D-GKLEKIEGDPNFG-YNQGR----LCLR---CLDMVEAIYNND----RLKWPLLRD-GEKGE-NKWKRITWEEAFDWLEDTYKKICKTIHDDYNGIGPEGIVALSG--TG---RNAMWHG-----------AMCLRAVFGSPNMSFGFLSADSCYQPRMTANLMKDG-DCWILDAS---------QLHPDRYDNPDWKQPEVVIVWGNEPLASNP-DGFVGHWLI-DLMRM-----GTKFIVVDPALTWLASK-ADIWLQVRPGTDCALAMGMLRVIVDE-DLYDHEFVENWCYG--------------------------------------------------------------------------------------------------------------------------------------------------------FDDLVERLQD----YPTDKCAEICWIDEQDLIDAARMFAAA----SPGA-------IQWGL-AIDMQI-SAMEASFAISDITALCGNLDVPGG----NVL-------VRYA----------------------------------------YNSSKKYGCGL----------------EFIS-----------QEMLD---R-RIGTD-Q--SPIHK---------------------AGYTP------------------FIPPDLLLEAM--ET-----GVP-------Y-P-------------------PQMMWVHGTNPIA-NMSGDAPRLYRA--WK-N-VPYTVVVDYYLT------------PTAVAFADLVLPVAMSVERDSFRSWWQPLRT-------LTASAGRYF-----ECKMDEELVLDLGKRF-----------NPEFFN--------------QF-----------------------ETTRDFLTWMI-----------------------------QDDGLGVD----YT--------FEDLTHK-------VYDYWDWNE------------TYEKYKKGLLREDG--------------------QPG--FVTATGLYEVSS-PLFDVWG-----------------FDP---------------------------------LPHHMEPYESP--YRTPELY-------------------------KEY----------PYIYTSGHRHIGLFHS--EHRQLP-TMREVHPTAIADISPEIAKEQGIKEGDWVWFENK--RG-----KCKQQAHIAPGL-MPNLV------RARHGWWFPE---------------------------------------QEAAEPNLYGVFDCNGNNLT-TMGVY--GPTHYGAPYK-STLCKCYKVTPENDCSPSAIVTKGGGF-------------------------------------------------------------------------------------------------------------------------------------------------------------------------------------------------------------------------------------------------------------------------------------------------------------------------------------------------------------------------------------------------------------------------
>RC22A-NODE_26 2
-----------------------------------------------------------------------------------------------------------------------------------------------------------------------------------------------------------------------------------------------------------------------------------------------------------------------------------------------------------------------------------------------------------------------------------------------------------------------------------------------------------------------------------------------------------------------------------------------------------------------------------------------------------------------------------------------------------------------------------------------------------------------------------------------------------------------------------------------------------RLQD----YPTDKCAEICWIDEQDLIDAARMFAAA----SPGA-------IQWGL-AIDMQI-SAMEASFAISDITALCGNLDVPGG----NVL-------VRYA----------------------------------------YNSSKKYGCGL----------------EFIS-----------QEMLD---R-RIGTD-Q--SPIHK---------------------AGYTP------------------FIPPDLLLEAM--ET-----GVP-------Y-P-------------------PQMMWVHGTNPIA-NMSGDAPRLYRA--WK-N-VPYTVVVDYYLT------------PTAVAFADLVLPVAMSVERDSFRSWWQPLRT-------LTASAGRYF-----ECKMDEELVLDLGKRF-----------NPEFFN--------------QF-----------------------ETTRDFLTWMI-----------------------------QDDGLGVD----YT--------FEDLTHK-------VYDYWDWNE------------TYEKYKKGLLREDG--------------------QPG--FVTATGLYEVSS-PLFDVWG-----------------FDP---------------------------------LPHHMEPYESP--YRTPELY-------------------------KEY----------PYIYTSGHRHIGLFHS--EHRQLP-TMREVHPTAIADISPEIAKEQGIKEGDWVWFENK--RG-----KCKQQAHIAPGL-MPNLV------RARHGWWFPE---------------------------------------QEAAEPNLYGVFDCNGNNLT-TMGVY--GPTHYGAPYK-STLCKCYKVTPEN---------------------------------------------------------------------------------------------------------------------------------------------------------------------------------------------------------------------------------------------------------------------------------------------------------------------------------------------------------------------------------------------------------------------------------------
>28C-NODE_1 4
----------------------------------------------------------------------------------------------------------------------NEYNHDLYKTDWRWYEDGYEVTRTS------------------------------------------------------------------------------------------------------------------------------------------------------------------------------------------------------------------VWTGPGCH-NGCGVLTYVK-D-GKLEKIEGDPNFG-YNQGR----LCLR---CLNMVENIYNND----RLKWPLLRD-GEKGE-NKWKRITWEEAFDWLEDTYKKICKTIHDDYNGIGPEGIVALSG--TG---RNAMWHG-----------AMCLRAVFGSPNMSFGFLSADSCYQPRMTANLMKDG-DCWILDAS---------QLHPDRYDNPEWKCPEVVIVWGNEPLASNG-DGFVGHWLV-DLMRM-----GTKLIVIDPALTWLASK-AEVWIQVRPGTDCALAMGMLRVIVDE-DLYDHDFVENWCYG--------------------------------------------------------------------------------------------------------------------------------------------------------FDELVERLQE----YPTDKVAEICWIPEQQIYDAARLFAAA----KPGA-------IQWGL-AIDMQI-SAMEASFAISDITALCGNLDVPGG----NVL-------VRYA----------------------------------------YNSSKKYGCGL----------------EFIS-----------PEMLD---R-RIGTE-Q--SPIHK---------------------AGYTP------------------FIPPDLLLEAM--ET-----GVP-------Y-P-------------------VQMLWVHGTNPIA-NMAGDAPRVYRA--WK-N-VPYTVVVDYYLT------------PTAVAFADLVLPVAMSVERDSFRSWWQPLRT-------LTASAGRYY-----ECMMDEELVFYLGKRF-----------NPDFFN--------------QF-----------------------ETVRDFLTWMI-----------------------------QDEGNGVP----YT--------FEDLTHK-------VYDYWDWNE------------TYHKYEKGLLREDG--------------------QPG--FVTATGMYEISS-PLFDVWG-----------------FDP---------------------------------LPHHMEPFESP--VRTPELY-------------------------KEY----------PYIYTSGHRHIGLFHS--EHRQLP-TMREVHPTAIADISPEIAKEQGIKEGDWVWFENK--RG-----KCKQQAHIAPGL-MPNLV------RARHGWWFPE---------------------------------------QEAAEPSLYGVFDSNGNNLT-TMGVY--GPTHYGAPYK-STLCKCYKVTPENDCSPSEIVTKGGGF-------------------------------------------------------------------------------------------------------------------------------------------------------------------------------------------------------------------------------------------------------------------------------------------------------------------------------------------------------------------------------------------------------------------------
>28C-NODE_1 5
-----------------------------------------------------------------------------------------------------------------------------------------------------------------------------------------------------------------------------------------------------------------------------------------------------------------------------------------------------------------------------------------------------------------------------------------------------------------------------------------------------------------------------------------------------------------------------------------------------------------------------------------------------------------------------------------------------------------------------------------------------------------------------------------------------------------------------------------------------------RLQE----YPTDKVAEICWIPEQQIYDAARLFAAA----KPGA-------IQWGL-AIDMQI-SAMEASFAISDITALCGNLDVPGG----NVL-------VRYA----------------------------------------YNSSKKYGCGL----------------EFIS-----------PEMLD---R-RIGTE-Q--SPIHK---------------------AGYTP------------------FIPPDLLLEAM--ET-----GVP-------Y-P-------------------VQMLWVHGTNPIA-NMAGDAPRVYRA--WK-N-VPYTVVVDYYLT------------PTAVAFADLVLPVAMSVERDSFRSWWQPLRT-------LTASAGRYY-----ECMMDEELVFYLGKRF-----------NPDFFN--------------QF-----------------------ETVRDFLTWMI-----------------------------QDEGNGVP----YT--------FEDLTHK-------VYDYWDWNE------------TYHKYEKGLLREDG--------------------QPG--FVTATGMYEISS-PLFDVWG-----------------FDP---------------------------------LPHHMEPFESP--VRTPELY-------------------------KEY----------PYIYTSGHRHIGLFHS--EHRQLP-TMREVHPTAIADISPEIAKEQGIKEGDWVWFENK--RG-----KCKQQAHIAPGL-MPNLV------RARHGWWFPE---------------------------------------QEAAEPSLYGVFDSNGNNLT-TMGVY--GPTHYGAPYK-STLCKCYKVTPEN---------------------------------------------------------------------------------------------------------------------------------------------------------------------------------------------------------------------------------------------------------------------------------------------------------------------------------------------------------------------------------------------------------------------------------------
>Desulfitobacterium hafniense Y51 DNA, complete genome 
----------------------------------------------------------------------------------------------------------------------------MSNKEWQWQEGEYTVTRST------------------------------------------------------------------------------------------------------------------------------------------------------------------------------------------------------------------HWSGPGCH-DGCGLLYYTK-D-GKLIKVEGDLDNP-YNMGR----LCMR---CLNQVEAYHSPQ----RLKWPLKRV-GERGE-NKWERISWDEAYDIIVEKVRTIQRE-------FGPETIVGMEG--TG---RNIIWQV----------PYLTY-AAFGSPNYVLGFLSGDSCYLPRAAQQAVMNS-DFFVCDCA---------QFFEERYDNPEFKNPEVIMIWGNNPVITNG-DGFFGHWIV-DEMRM-----GAKLIVVDPRLTWLAAR-AEYWLQLRPGTDCALAMGMLNVIINE-DLYDHDFVENWCSG--------------------------------------------------------------------------------------------------------------------------------------------------------FEELEERVQE----YPPEEVEKITWVPKEIIEAAARRYATA----KPAA-------IQWGL-AIDQQV-TGIATAQAVNSLWAITGNTDVPGG----NII-------AKSG----------------------------------------YNVDDGYSCGY----------------SWLT-----------PEMQE---K-RFGNE-N--NPLKK---------------------YGLAS------------------TAHGDSVLTAI--EN----GGHP-------Y-P-------------------VKMLWLQTTNPIA-NMASEAPRIYEA-MRK---VDFNVVVDLFMT------------PTAVACADIVLPAGMSAERDSFRAWFAPLR--------AITKIVDYE-----ECKSDEQIVLELGKRL-----------HPEAF---------------PW-----------------------ETVQDWINWKM-----GNDKEKYPEALVREWTPEGKKYRERGNTQGMT--------------YTELKEK-------VYVYPEW--------------EYRKYEKGLLRRDR--------------------QPG--FNTADGKVQLYI-DLFEAFD-----------------VDP---------------------------------LPAHLEPPESP--YSTPELY-------------------------KEY----------PLVLTSGARSWEFFHS--EHRQQP-TMRMFHPQPLVEIHPETAQKLGINDGDWVWIESK--RG-----RCQQIAKYVDTI-DPRVV------SAEHGWWFPE---------------------------------------KEGAEPSLFGVFDSNINNVT-SQCQN--GPTGYGAPNK-NLLCRVYKVTEENSQVMPGEQVTRRGGWDYVRATL-----------------------------------------------------------------------------------------------------------------------------------------------------------------------------------------------------------------------------------------------------------------------------------------------------------------------------------------------------------------------------------------------------------------
>3C-NODE_1 4
----------------------------------------------------------------------------------------------------------------------------------QWQDGEYTVTRTT------------------------------------------------------------------------------------------------------------------------------------------------------------------------------------------------------------------AWSGPGCH-DGCGVLYYTK-D-GKLEKVEGDPDNP-FNQGA----LCMR---CLEMPEFVNNPT----RLGHPMKRA-GERGE-NKWERVSWEEALDLIEEKVRAIWKD-------YGPESIVCHIG--TG---RNNCDQI----------PYLCY-AAFGSPNFSMGYLAGDSCFCPRSASMASQNG-DFMIADCS--------QQFEKRYDESTGWRCPEVIVNWGCNAVVSNS-DNFFGGWIV-DCMQR-----GSKMITIDPSLTWLASR-SAYWLRVRPGTDAALAMAMLNVIISE-DLYDHDFVAKWCYG--------------------------------------------------------------------------------------------------------------------------------------------------------FDELAERVRD----WTPERAAEVCWVEAEDIVGAARLYAQA----DPAA-------IQWGL-KLDQTT-NATATACAVNSLWAITGNVDNPGG----NII-------IRNA----------------------------------------FDQNLSYGYGY----------------HLLP-----------PEVQA---K-RLGAE----FPLMSR--------------------AGYSS------------------SAHADSVLKAI--ET-----GEP-------Y-P-------------------IRMVWMTSTNPIA-NMGADAPRLFRA--LK-S-VDFVVVNDLFMT------------PTAIAFADLVLPAAMSPERNSQRCWWVPNR--------TLTKVTQYE-----ECVSDDDLVTMVGKRL-----------HPENF---------------PW-----------------------DDNVGWINHIF----------------------------EHETNDELP--------------YKSFEEAQKV----VWSYPAF--------------TYLKHEKGLLRPDG--------------------QPG--FNTPSGRIELYN-TNLMLWG-----------------YDP---------------------------------LPDFKEPSCSP--VSSPELA-------------------------EKY----------PLVLTTGARSFEFFHS--EHRQEGTTSRELHPDPLFEMSPAAAEAAGLSEGDWAWIENQ--RG-----RCRQKLHVNPSL-DDRVV------RAEHGWWFPE---------------------------------------TEGAEPNLYGVFDSNINNLT-PQCEN--GDTGFGAPYA-NQLCRVYPCTEENSRVLPGEQVTRRGGYS-----------------------------------------------------------------------------------------------------------------------------------------------------------------------------------------------------------------------------------------------------------------------------------------------------------------------------------------------------------------------------------------------------------------------
>28C-NODE_2 8
----------------------------------------------------------------------------------------------------------------------------------QWQDGDYTVTRTT------------------------------------------------------------------------------------------------------------------------------------------------------------------------------------------------------------------AWSGPGCH-DGCGVLYYTK-N-GKLEKVEGDPDNP-FNQGT----LCMR---CLEMPEFVNNPA----RLGHPMKRV-GERGE-NKWERITWEEALDIVEEKVRAIWAD-------YGPESIVCHIG--TG---RNNCDQI----------PYLCY-AAFGSPNFSMGYLAGDSCFCPRSASMASQNG-DFMIADCS--------QQFEKRYDESTGWRCPEVIVNWGCNAVVSNS-DNFYGGWIV-DCMQR-----GSKMITVDPSLTWLAAR-SEYWLRVRPGTDAALAMAMLNVIISE-DLYDHDFVECWCYG--------------------------------------------------------------------------------------------------------------------------------------------------------FDELAERVSD----WTPERAAEVCWVDAEDIVGAARMYAEA----SPAA-------IQWGL-KLDQTT-NATATACAVNSLWVVTGNVDNPGG----NII-------IRNA----------------------------------------FDQNLSYGYGY----------------HLLS-----------PEVQA---K-RLGAE----FPLMSR--------------------AGYSS------------------SAHADSVLQAI--ET-----GEP-------Y-P-------------------IRMVWMTSTNPIA-NMGADAPRIYRA--LK-G-VDFVVVNDLFMT------------PTAVAFADLVLPAAMSPERNSQRCWWVPNR--------TLTKVTQYE-----ECVSDDDLVTMVGKRL-----------HPENF---------------PW-----------------------DDNIGWINHIF----------------------------EYETNDKLP--------------YKSFEEAQKA----VWSYPEF--------------QYLKHEKGLLRPDG--------------------QPG--FNTPSGRIELYN-TNLMLWG-----------------YDP---------------------------------LPDFKEPSCSP--VSNPELA-------------------------EKY----------PLVLTTGARSFEFFHS--EHRQAGTVSRELHPDPLFEMSAKSAAEHGLSEGDWAWIENQ--RG-----RCRQKLHVNPSL-DDRVV------RAEHGWWFPE---------------------------------------TEGAEPNLFGVFDSNINNLT-PQCEN--GDTGFGAPYA-NQLCRVYRCTEENSEVLPGEQVTKHGGYS-----------------------------------------------------------------------------------------------------------------------------------------------------------------------------------------------------------------------------------------------------------------------------------------------------------------------------------------------------------------------------------------------------------------------
>3C-NODE_1 5
-------------------------------------------------------------------------------------------------------------------MDQANSYYEAHKGEVEWRDGDYTVTRTT------------------------------------------------------------------------------------------------------------------------------------------------------------------------------------------------------------------VWSGPGCH-DGCGVLYYTK-D-GKLEKVEGDPDCP-FNQGT----LCMR---CLEMPEAVNHPD----RPTGPLKRA-GERGE-NKWESVTWDEAYDIIEEKVRAIWKD-------YGAESIACMIG--TG---RNNCWQI----------PYLCY-AAFGSPNFCLGFLSGESCFQPRSAAMASMNG-DFLIADMS-------QQFESRYDTENTEWVPPEMIVVWGCNPIASNS-DNFYGGWVV-DCMQR-----GSRLITVDPSLTWLAAR-SDYWLRLRPGTDGALALAMLNVIISE-DLYDREFVEKWCYG--------------------------------------------------------------------------------------------------------------------------------------------------------FDELAERVKE----WTPERAEAVCWVPKDTIIGAARAYAKA----KPAT-------IHWGL-PIDQAV-VGIPTAQAINALWAVTGNTDVPGG----NII-------IRNA----------------------------------------FEQNVSYNYGY----------------QTLP-----------AEVQA---K-RIGAE----YPLMSK--------------------AGFSS------------------TAHSDSILQAI--ET-----GKP-------Y-P-------------------IRMLWLSSTNPIA-NMASDAPRVYRA-VRT---LDFVVVSDPFLT------------PTAVAFADVFLPASMSCERNTQRVWWVPLR--------GMKKVTQFA-----DVRSDDTIVTDLGRRL-----------HPENF---------------PW-----------------------TDDIGWTNDIL-----------------------------VNDTPGYD------------GDFEQLCKD-------VYVYPAF--------------EYRKHEKGLLRPDG--------------------QPG--FNTPSGRIELYN-SIFALWG-----------------YDP---------------------------------LPQWEEPSCSP--YASPELY-------------------------EQY----------PFVLTTGARSVEFFHS--EHRQLE-TSREFHPDPLFEMSPKAAEAAGLSEGDWCWLENH--RG-----RCRQKLHVNPSL-DDRVV------RAEHGWWFPE---------------------------------------QEAAEPVLFGVFDSNINNLL-PQCEN--GPTGYGAPYK-NQLCRVYACTEENSAELPTACVTRKDGYS-----------------------------------------------------------------------------------------------------------------------------------------------------------------------------------------------------------------------------------------------------------------------------------------------------------------------------------------------------------------------------------------------------------------------
>28C-NODE_2 9
--------------------------------------------------------------------------------------------------------------------------------QVEWQDGDYTVTRTT------------------------------------------------------------------------------------------------------------------------------------------------------------------------------------------------------------------VWSGPGCH-DGCGVLYYTK-D-GKLEKVEGDPDCA-YNQGT----LCMR---CLEMPEAVNNPR----RPTQPLKRI-GERGE-NKWEGITWDEAYDIIEAKVRSIWDE-------YAPESIACMIG--TG---RANCWQV----------PYLCY-SAFGSPNFCLGFLSGESCFQPRSAAMASMNG-DFLIADCS-------QQFEKRYDTENTEWRVPEIIVNWGCNAVASNS-DNFFGGWIV-DCMQR-----GTKLITVDPSLTWLAAR-SEVWLRLRPGTDGALALAMLNVIIEE-DLWDHDFVENWCYG--------------------------------------------------------------------------------------------------------------------------------------------------------FDELAERVKE----WTPERGAEICWVEADAIRAAARLYAEA----KPAA-------IQWGL-PIDQAV-MGIPTAQAINALWAITGNTDVPGG----NII-------IRNA----------------------------------------FDQNVSYNYGY----------------NNLP-----------AEVQA---K-RIGAE----YPLMSK--------------------AGFSS------------------TAHSDSILQAI--ET-----GEP-------Y-P-------------------IRMLWLTSTNPIA-NMASDAPRVFRA--VK-T-VDFVVVNDLFLT------------PTAVAFADIFLPAAMSPERDMQRVWWVPLR--------GMKKVVQYA-----EAKSDDTVVTELGKRL-----------HPENF---------------PW-----------------------DDDKGWTDNIL-----------------------------RTETPGYD----GG--------YDDLCNRD------VWVYPDF--------------QYRKHEKGLLRPDG--------------------QPG--FNTPTGRVELYN-SVFSLWG-----------------YDP---------------------------------LPDWAEPSCSP--YASPELY-------------------------EEY----------PFVLTTGARSFEFFHS--EHRQPELTSRELHPDPLFEMSAKSAAEHGLKEGDWCWLENH--RG-----RCRQKLHVNPSL-DDRVV------RAEHGWWFPE---------------------------------------REAAEPSLYGVFDSNINNLL-PQCEN--GVTGYGAPYK-NQLCKVYPCTEENSETPPSLHVTKMGGYS-----------------------------------------------------------------------------------------------------------------------------------------------------------------------------------------------------------------------------------------------------------------------------------------------------------------------------------------------------------------------------------------------------------------------
>Shewanella woodyi ATCC 51908, complete genome 
KLLNFTPQSGQHCETTTIRNMLAHEGAHLSEAMLFGLGEGLDFQHWVSQQPTAIPPILSGRVEPGRITHNLSKHLELDFNETVTESPSVALKHIESILNDGQVPGLKVDIYYLDYFTSNRHFAAHYLSLYGLEKERAYVVDTCQQGGANQLPIESLSHARDSQKGFMPSRNLSIHLASLSDLSLQFSEGVISSQTTQVLTQAIKNVATNLLQERGPLCGIQGLHTTAKEISNWHQHFDNPQESVASVGNFLRFAGTGGANFRLIYKAFLSECIDYLDCSIIKNSDSIFELIVAQWDSTIDHLLAFSNSGIEADLMKASQSFYEVANLEHEAMLQLINVENTPTRVAVSPIKDEKTICRMCH-GGCGAIVTME-N-GIPKAIRGDSSNP-ISEGY----FCAK---GKASIELVNHPD----RLMFPQKRV-VKNGL-VTFERISWEEALDEIATKVSQVKAQ-------SGSKAISFAQG--TD---RNYQEWV----------FRLAN--AIGTPNVVGP---AHVCFYPRVMSSILTFG-GFTFSDYD---------------------GQPNTVLVWGSNKLQTHS-DGVIGIKLA-KAMKQ-----GAQLIVVDPYETIAAKQ-AEIWLQIKPGTDGALALAMMKLIIEE-RWFDDEFVSDYTLG--------------------------------------------------------------------------------------------------------------------------------------------------------FEELADKLAN----HDINELAEETGLLVADIYRATRLYSSS----LRAT-------IETGT-GVSQNS-NSFDTLRSIYMLSALCGFLDKEGG----DVI-------WEPM-----------------------------------------DVDGRRSFPR---------------ADLLP-----------EENAG---D-RLGSD-Q--HRIL----------------------AMSGW-------------------ATADALWRSI--LT-----AEP-------Y-K-------------------TECLIVFGSNLLT--SYANQKDVHKA-LEE---LGFLVVCDMFMT------------PTA-QMADIILPVSSWLERDQVVEFNAYIA--------PRRKLAQVA-----ECKSDEEIILALAERL-----------EVSEH---------------FW-----------------------PTLGQALDHKL------------------------------ANL-SLD--------------WASFSDK-------GVMLNSK--------------KYRKYE----------------------------QGG--FATKSGKVNLFH-HGLKQMG-----------------YSA---------------------------------LPEYQQVDVTP------QMV-------------------------NAY----------PYILTS-AHSRYFYNS--EYHQLQ-SLAKHQEHALISMHVDAAKAEGLFQGDTVKVYTPENLD-----GVIFSVNLTKKV-AKNVV------YVDACWWYPN-------------------------------------------QTSIEQALCSSVNALT-HGGAV--NGQMGSNNLR-GFRVALSKVEQTLPQSELNGSLASVNTL------------------------------------------------------------------------------------------------------------------------------------------------------------------------------------------------------------------------------------------------------------------------------------------------------------------------------------------------------------------------------------------------------------------------
>Streptomyces tirandamycinicus strain HNM0039 chromosome, complete genome 
-------------------------------------------------------------------------------------------------------------------------------------------MKSV---------------------------------------------------------------------------------------------------------------------------------------------------------------------------------------------------------------------CRMCH-GGCGAVVELV-D-GVPTGIHGDPDNP-TSEGY----FCIK---GKASLDLLRSPD----RLTTPLVRT-GPRGS-GAFEPVGWDTALDRIADRLAAAIGR-------HGPESVVLGQG--TD---RNYQEWV----------FRLAN--ALGTPNVVGP---AHVCFYPRVMASIMTYG-GFTFCDYE---------------------GDPEVVLLWGSNKPSTHS-DGVIGVKLL-RAVER-----GSRVVTVDPRRTQIASR-SALHLAIRPGTDCALALGMIRIVIDE-GWYDRDFVAAHTSG--------------------------------------------------------------------------------------------------------------------------------------------------------FDELAEHVRA----YDLERVARITGLAPGLIHDATRCYALA----ARAC-------IEAGT-GLSQNE-NSFDTHRAIALLAALCGNIDAPGG----DLI-------WEPM--------------------------------------PIE---GRRAFPR---------------SDLLP-----------EEQAR---K-RIGGD-K--HKIL----------------------SMAGW-------------------VAPGDLHEAI--VT-----GSP-------Y-P-------------------VTSMVVFGSNILA--SHENTGLVREA-IGK---LDLLVVCDLFMT------------PTA-RYADVVLPTSSWLERDQIVEFNSYIA--------ARQRIATVD-----GCRSDEEIILELAARL-----------GLSRH---------------FF-----------------------PSLEAALDAKL---------------------------------AGID------------LTWEQFTKI-------GYIRNEK--------------RYRKYRDG----------------------------G--FATRSGRVDLMN-NGLRALG-----------------YEP---------------------------------FPSYRAQPEA-----DPDL---------------------------------------PYIMTS-AHSRRFYNT--EFHQLP-TTSRGQTAARVTVHPDTAEREGLTDGDEVDLYSR--AGAR---GVRMTVRISDSV-APNVV------MADAGWWYPH-------------------------------------------ESSVDGQLRSSVNLVT-TNDRS--DVHMGSATMR-GFAVGIRRRGPGRG--------------------------------------------------------------------------------------------------------------------------------------------------------------------------------------------------------------------------------------------------------------------------------------------------------------------------------------------------------------------------------------------------------------------------------------
>Streptomyces zelensis strain NRRL 11183 hypothetical protein, beta-lactamase, and isochorismatase genes, complete cds; CC-1065 biosynthetic gene cluster, complete sequence; and urea transporter and urease genes, complete cds 
-----------------------------------------------------------------------------------------------------------------------------------MGDVHTTTVRTV---------------------------------------------------------------------------------------------------------------------------------------------------------------------------------------------------------------------CRMCH-GGCGALVELT-D-GVPTAITGDPDNP-TSEGY----FCVK---GKASLDLVSSPD----RLRTPLIRT-GPRGS-GAFRPVGWDEALDRVAGELRRSAER-------HGPESVVLGQG--TD---RNYQEWV----------FRLAN--ALGTPNVVGP---AHVCFYPRVMASILTYG-GFTFCDYA---------------------GNPEVALLWGSNKLNTHS-DGVIGVGLM-RALER-----GTRLVVVDPRRTRTARR-ADLHLQLRPGTDAALALGLVHLVIAN-KWYDAEFVDRHTSG--------------------------------------------------------------------------------------------------------------------------------------------------------FDALERHVRP----YDPGTVAAITGLAPDRIETAARIYAQA----SRAC-------VEAGT-GLSQSE-NAFDTHRTIAVLTALTGNLDAPGG----DVI-------WDPM-----------------------------------------PIEGRRAFPR---------------TDLLS-----------EEQAA---K-RIGGA-A--HRVL----------------------SMTGW-------------------VAPSDLQEAI--LR-----ERP-------Y-R-------------------VSSLLVFGSNPLV--SHENASATREA-LGR---LDFLAIADMFMT------------PSA-RLADVVLPASSWLERDQIVEFNSYLA--------ARRRVTTVP-----GTRSDEEMIIELAQRL-----------GVGRY---------------FA-----------------------PSVEDALDAKL-------------------------------SGIGLT--------------WEQFKEV-------GHLPNTK--------------RYRKYA----------------------------QDG--FRTRSGRVELAH-RGLAAMG-----------------YDA---------------------------------LPAFRPPPATT----------------------------------DDL----------PYVMTS-AHNLQFFNS--EFRQLP-TTSHRYREPRVTLHPRAAGRLAVADGDRVEIYRDPGRP-----GVVMRAQVSDVV-APDVV------VADAGWWYPD-------------------------------------------EDDVDMATRSSINRIT-DGDRR--DPYMGSSMLR-GVPVGMRRAAEPADAAGRTGPRPSDPQPSHPHSEGRSHGGHPRH--------------------------------------------------------------------------------------------------------------------------------------------------------------------------------------------------------------------------------------------------------------------------------------------------------------------------------------------------------------------------------------------------------
>Streptomyces hygroscopicus subsp. jinggangensis 5008, complete genome 
-----------------------------------------------------------------------------------------------------------------------------MTEPEVTTLVEDGVHRTV---------------------------------------------------------------------------------------------------------------------------------------------------------------------------------------------------------------------CRMCH-GGCGALVDVR-G-GRLTRVEGDPDNP-NNRGF----LCAK---GRASLDQLYGTD----RLTRPLLRT-GPRGS-GSFRPIGWEEALDRVADALDRTRTR-------HGPESLVVAQG--TD---RNYQEWL----------FRFAN--SYGTPNVLGP---AHVCFYPRVMAGILTMG-AFTFCDYE---------------------GSPDVVLLWGCNKSMTHG-DGVIGTRLL-DAVRR-----GTRMIVVDPRRTALANR-AQHHLPVRPGGDAALALAMIHTVIEA-DAYDHDFVRDHTVG--------------------------------------------------------------------------------------------------------------------------------------------------------FEDLADHVAA----YAPEKTEHLTGVRATEVREAALAYASA----PAAA-------VELGT-GAQQNR-NSFHVCRALAILSAICGNIDRRGG----DVI-------FEPP-----------------------------------------GIIGRRTLPL---------------TEALP-----------AEQHP---K-RLGAD-R--HRIL----------------------SMAGW-------------------AHPRAVWDAI--LD-----HRP-------Y-P-------------------VTTMLVHGSNLLV--NYADSDRVHAALDS----LGFLAVADLYLT------------PTA-AMADIVLPVGGWLERDQIVEHAHYVA--------ARRRFAQVG-----ECRSDEEILSGLATRL-----------GLGDN---------------FW-----------------------DTTADSLDARL------------------------------API-GMD--------------FKALTDQ-------HYRATPL--------------TYEKYR----------------------------TQG--FATRSGRFNIRC-DALRAFG-----------------YAP---------------------------------LPVHRPAAERP----------------------------------EDG----------PYLLTS-AHSPFFFNS--EFRSLG-PLRAKEPDPVVELHPEAAAREGVQDGTWVLVCAR--GR-----TVRMRARVTDTI-APDVV------VAAATWWYPE-------------------------------------------RGADGGWRESNLNRLTGDDDE---NEEMGSSNFR-GIRCAVRPEPDA----------------------------------------------------------------------------------------------------------------------------------------------------------------------------------------------------------------------------------------------------------------------------------------------------------------------------------------------------------------------------------------------------------------------------------------
>Streptomyces sp. TP-A2060 yatakemycin biosynthesis gene cluster, complete sequence 
-------------------------------------------------------------------------------------------------------------------------------------------MPTV---------------------------------------------------------------------------------------------------------------------------------------------------------------------------------------------------------------------CRMCH-GGCGALVTVD-G-DRAVSITGHPGNP-NNAGF----LCAK---GRASIEHAYHPD----RLRQPLRRT-GPRGS-GSYRPIGWDEALAEVAERLATARER-------DGAESVVLAQG--TD---RNYQEWL----------FRFAN--AFGSPNVLGP---AHVCFYPRVMAGILTLG-GFTFCDYE---------------------HDPEVVVVWGSNKAATHG-DGVIGTRLL-SAVSR-----GTRLIVIDPHRTGLAAR-AECWLQLRPGTDAALALGLLHVVIGE-GLIDKEFVEQHTTG--------------------------------------------------------------------------------------------------------------------------------------------------------YAQLQEHVRD----WDPQRVAGITGVPEELIVRAARLYATA----GSAA-------VELGT-GTAQHA-SSFDTARAAILLSAVCGNLDRPGG----DVL-------WDPQ-----------------------------------------PIIGRRAMPM---------------NEALP-----------AEQAA---K-RLGAG-R--HRVL----------------------SMSGW-------------------AHPSAVWRAV--LE-----QDP-------Y-P-------------------VRTMAVFGSNLLV--AYADADRVRQA-LGA---LDFLCVTDLFLT------------PTA-ALADIVLPASGWLERDQIVEHANYVA--------ARRAVTSVG-----ESRSDEEILNDLAGRL-----------GLEG----------------FW-----------------------DSAREALDARL------------------------------APA-GTT--------------WRELAD--------GYYRPTEL-------------RHFKYR----------------------------ERG--FATRSGRVALYH-EGLQRMG-----------------YEP---------------------------------LPVYEAPVWHP-------RA-------------------------GDY-------------LLTSRHSKFYFNS--EFRNVR-SLRSKEPDPRVEIHPGTAAAEGIADGDWTVLEAR--GQ-----QALFRARVTDEV-RPGVL------CAAASWWYPE-------------------------------------------LPPDRSWRISNVNRLL-RDGDE--SPAMGSSNLR-GVPCTVRRAPDGLVAACLGTDRTEWAGELA----------------------------------------------------------------------------------------------------------------------------------------------------------------------------------------------------------------------------------------------------------------------------------------------------------------------------------------------------------------------------------------------------------------------
>Desulfomonile tiedjei DSM 6799, complete genome 
------------------------------------------------------------------------------------------------------------------------------------MKSSSRIVKSS---------------------------------------------------------------------------------------------------------------------------------------------------------------------------------------------------------------------CRGCH-GVCQVLVHLD-G-DKIVRVSGDPDSP-TSRGF----ICPK---GIAAPDMLYHPD----RLKFPMRRI-GPRGA-NEWERISWDAAISEMVDRFDTIRRE-------SGSEYLAVAQG--TG---RPYTEFT----------IRFAN--ALGTPNFVNP---GHLCYLPRVIASAITMG-ALPVSDIY-----------------EFGGKSPACIINWGCNHVETGASDGMCGSIFK-KAAKK-----AEKLIVIDPRRIGLAEE-ADHTLQIRPGTDCALALAMIQTIISE-GLFDQAFVHDHSFG--------------------------------------------------------------------------------------------------------------------------------------------------------FDRLAEHVRS----FTPEWAEPITRIPSDQIRTVARTYATT----KPAS-------IQWGN-GIDTSV-NGFQTGRALLILMGLTGNIDVPGG----NVI-------WVPP------SKIRPK-------------------------------SPLIDMSV-------------AGVQFMP-----------PEKKA---L-ILTKG-K--YPFAP--------------------------------------------NCHPPTFWKSV--IT-----GDP-------Y-R-------------------VRGIWIVGSNPLL--TATQGLTIEKA--LR-DHMEYTVVSDLFMT------------PTA-QLADLVLPAAHWLEQDDVVYMHKIWCVL------SRKKLAQIG-----ETRDDRDVIFDVAHRL-----------GLHEAF--------------PW-----------------------PDRHTYLDWLL----------------EET---------------GMS--------------FDQFKEK-------NILMSEM--------------RYRKYETDR------------------------------FHTPSGKFEFYS-NVMEHEG-----------------RPP---------------------------------MPVYLEPPLSP--LSSPELS-------------------------EKY----------PFILMSGTKKLEFFHS--EMHQIR-LLRKMHPNPIVEIHPAAAERCGISDGDWVYVESP--YG-----RARLQARFSEGI-ATDVV------NAEHAWWYPE------------------------------------------ASPPDYRWKESCANLLY-GDDSF--DPDTGAEPLK-SYLCTVYKDGLERT--------------------------------------------------------------------------------------------------------------------------------------------------------------------------------------------------------------------------------------------------------------------------------------------------------------------------------------------------------------------------------------------------------------------------------------
>Archaeoglobus fulgidus DSM 8774, complete genome 
--------------------------------------------------------------------------------------------------------------------------------------MSEHVVKTT---------------------------------------------------------------------------------------------------------------------------------------------------------------------------------------------------------------------CKSCH-GGCRVLVKVK-S-GKIVHIEGDPSS--LTRGT----MCPK---GLASIKEVYNPS----RLKYPLKRV-GERGE-GEWKRISWKEALDTIAEKMKEYIEE-------YGPSSILIGQG--TG---RGYNRYT----------FRFAR--SIGSPNVLLP---AHFCYAPRLAAFGITVG-GRLYCDYH-----------------GWGGEYPKTIVHWGKQLEYTNA-DGEMAVWFL-RALEE-----AEHFILVDPKATPVAHR-ADLWLPVRPGTDAALALGMLNVIISE-ELYDKDFVEQWTHG--------------------------------------------------------------------------------------------------------------------------------------------------------FDRLRERVEE----YSPDKVSRITWVPEDKIKLAAEWFATS----RPGC-------IQIGQ-ALEAGN-NSIQTLRAIICLMAVTGNIERPGG----MVN-------WVPP---------------------------------------ETGEMEEFALEV-------------------------------PPPEE---L-PIGAD-R--YKLLAL--------------------PPFAM-------------------CHFESVCEDL--LN-----GER---------R-------------------IKMMHLQGTNPVL--AYANSKDVLKA-LLN---VEFISVVDLYMS------------PTA-KYADIVLPAAHWLETDDIYDMHPRFFVSA-----IVRAVEPVG-----EALPDNVIFNELGKRL-----------APK-----------------YW----------------------FSDVYEMLNYQL-------------------------------RKAGIT--------------WEEFKEI-------GVLARTGKE------------HYYKYKTNYWREGG----------------------G--FPTPTGKIELYS-TILENLN-----------------YDP---------------------------------LPYYREPNESP--YSTPELS-------------------------EKY----------PLILSTGGRVPYYFHS--QYRQNP-WLRELQPDPVALIHPETAEKYGIKDGDWIWIETP--RG-----RIRQRARLFEAM-NPRYV------FAQASWYYPE--------------------------------------------KPDLGIFESNANVLTSNKPPF--DPCIGSTTFR-AMLCRIYRCDGGE---------------------------------------------------------------------------------------------------------------------------------------------------------------------------------------------------------------------------------------------------------------------------------------------------------------------------------------------------------------------------------------------------------------------------------------
>Thauera aromatica strain AR1 3,5-dihydroxybenzoate anaerobic degradation pathways gene cluster, partial sequence 
-----------------------------------------------------------------------------------------------------------------------MNQAVLEGARAAQAGAGTRVLKSV---------------------------------------------------------------------------------------------------------------------------------------------------------------------------------------------------------------------CRSCH-GGCGTLLHVR-D-GELIKVEGDPDSP-LNRGR----LCPI---GTVTRDLVYHPD----RLKYPMRRR-GKRGS-GEWDRISWDEALDEISERLLAIRAQ-------YGAESIALGTG--TG---RHHIRWV----------SRFGN--ALGTPNWCEP--GFAQCFHPRVNTCILTMG-DYPVCDFT-------------------GDTPAQCILYWGHNPVNSGP-DGETRFNVR-DSLAA-----AKHVIVVDPRETELAKR-AELWLQLRPGTDDALGLAMLNVIIGE-KLYDEPFVREWTHG--------------------------------------------------------------------------------------------------------------------------------------------------------FDELARHVAQ----YTPEWAEPITWVAADKIRAAARLFART----KPAL-------LEWGC-AIEHTP-KCIQTIRALSMLPVLTNNIEVPGG----WVF-------GMHG-------------------------------------------IGRFPSLI----------------EMLS-----------PEANA---R-RLGAD-R--FKML----------------------AGEGA---------------DLPAAHIPTLLQAM--RE-----GKP-------Y-P-------------------VKAFLVFGNNTLT--TYANSALVYES-LMK---LDFMVNADLFMT------------PTA-ELADIVLPAASWPELDQIAGLPTIAANVVL----GQQRAVRVH-----ECKADEEIFVELARRM-----------KLDGC---------------------------------------TEPVREVLDSQL-------------------------------KGLGLT--------------FQELTER-------GFVNIPI--------------EYKKYQ----------------------------EKG--FRTPTGKIELYS-TRMEQMG-----------------YAP---------------------------------LPYYEEPPESP--LSAPEVA-------------------------SEY----------PLVLTTGGRIPFFFNS--EHRQIE-RVRKARREPRAEIHPDTAAAMGIAEGDWMWIETR--RG-----RMKQRAKLTTGI-DPRVI------NAEHAWWFPE------------------------------------------EDGPEYGVWKSNVNLLTDNQPPY--DPAMGTYQLR-ALLCRVGKAD------------------------------------------------------------------------------------------------------------------------------------------------------------------------------------------------------------------------------------------------------------------------------------------------------------------------------------------------------------------------------------------------------------------------------------------
>Kuenenia stuttgartiensis genome fragment KUST_C (3 of 5) 
--------------------------------------------------------------------------------------------------------------MRPKAALGVPWFYSFIPTSPAWRVMEITLTDNI--------------------------------------------------------------------------------------------------------------------------------------------------------------------------------------------------------------EKTYKSICRICH-GGCGVIVSVQ-N-GKVVKVKGDPASP-MNKGW----MCIK---GVMTPEIANHPD----RLRTPLLRK-GKRGG-MQWESISWERALEEIARKLDALKKE-------HGAESIALGQG--TG---RHHYMHV----------VRFAN--ALGTPNWYEP--GLAQCFIPRITVSNIMYG-GFVVGDYY-------------------GDVPPKCILFWGHNPLVSGP-DGELAISVK-RALDK-----GAIGIAVDPRRSETAKR-CKQWLPVRPGTDAALALAMMHVIIKE-NIYDKEFVDKWTHG--------------------------------------------------------------------------------------------------------------------------------------------------------FSELREHVKA----FTPEWAETITWVAACDIVNAARTYALN----KPAI-------LEWGL-GIEQNT-NSLQTVRSIAILRALTGNIDNPGG----DII-------GKNI-------------------------------------------IRSYPTLK----------------EKLP-----------EGMLK---K-RLGAD-T--FKLLG---------------------GWRAF----------------MPSAHIPALFKAM--RT-----GDP-------Y-Q-------------------IRALLIFGNNPLT--TVANPGEVYES-LQR---LELLVVTDLFMT------------PTA-ALADYVLPAAFWPEVEQVIGYPLVVENMVM----AQQKITQHA-----ECRQDEWIINELSKRL-----------HLPGS---------------------------------------EESLEDVMNYQL----------------EPL---------------GID--------------YQKLKTS-------GFFYSPH--------------QYKRYE----------------------------EKG--FRTPSKKVELYS-KSLQRLG-----------------YDP---------------------------------LPTYKEPPESP--VQSPKLV-------------------------EQF----------PYVLITGCRKKEFFQS--EHRQIP-SLRKRRPYPQTEMHPEVAAEKGINHGDWVIVSSP--RG-----SIRMKAQVTEDI-HPRVI------SVEHGWWFPE------------------------------------------KVGPEFGVWESNANVLTNNKPPY--DPAFGSYQLR-GLLCAIEKEKT-----------------------------------------------------------------------------------------------------------------------------------------------------------------------------------------------------------------------------------------------------------------------------------------------------------------------------------------------------------------------------------------------------------------------------------------
>Marichromatium purpuratum 984, complete genome 
---------------------------------------------------------------------------------------------------------------------------------------MRRTQRSV---------------------------------------------------------------------------------------------------------------------------------------------------------------------------------------------------------------------CRICH-GGCGALVTVE-D-GRVVKVVGDRDSP-MNQGW----MCVK---GLRTPEIANHPD----RLEWPRRRRPGKAGG---WERVSWEAALDEIAERVAAIRDR-------LGPEAIALGQG--TG---RHHYMHV----------VRFAN--ALGTPNWYEP--GLAQCFIPRVTVSNLTYG-GYVTGDYY-------------------GDTPPACILFWGSNPLVSNP-DGKIGIAIR-RALDR-----GAVGIAVDPRRHETARR-CELWLGLRPGTDAALALAMIQVIIAE-RRYDAEFVARWTQG--------------------------------------------------------------------------------------------------------------------------------------------------------FDALAAHVAD----CTPAWAAPITGVAPELIVEAARRYAAL----RPAV-------LEWGV-GIEQNV-NALQTVRALACLRALVGSIDVPGG----ELL-------SMQR-------------------------------------------MRAYPTLA----------------EQLP-----------REQAR---K-RLGAE-R--FKLLG---------------------GWRAY----------------MPSAHIPTLFAAM--RT-----GEP-------Y-P-------------------VKGLLVFGNNALA--TVANARAVRRS-LEC---LDLLVVSELFMT------------PTA-ELADFVLPAAFWPEVEQVIGYPLATGNLVY----HQPALTRRG-----ECRPDEWIIDQLSRRL-----------GLPDSER-------------PF--------------------------EAVMAHQL-------------------------------EPTGVG--------------LDQLRRQ-------GVLRLPH--------------RYRKYE----------------------------TRG--FRTPSRRIELYS-KALERLG-----------------YDP---------------------------------LPSHVEPPESP--RSRPDLA-------------------------RDY----------PYVLITGSRRREFFNS--EHRQVA-GLRRRAPDPRAQLHPEVARAEGIADGDWIAIATP--RG-----RIRMRAEITPEI-NPEVV------SIDHGWWFPE------------------------------------------APSALAGAWRANANLLTSDAPPY--DPAFGTYQLR-GLLCRLAPASAPAAAEIDEPDDDPARA-------------------------------------------------------------------------------------------------------------------------------------------------------------------------------------------------------------------------------------------------------------------------------------------------------------------------------------------------------------------------------------------------------------------------
>Desulfovibrio gigas DSM 1382 = ATCC 19364 genome 
--------------------------------------------------------------------------------------------------------------------------------------MPAEIVRSA--------------------------------------------------------------------------------------------------------------------------------------------------------------------------------------------------------------------ICRNCH-GGCAVHLHLE-D-GRLRRVVPRKGSP-FNCGR----MCVK---GVATPELVHHPD----RLRSPLKRV-GPRGS-GQFEPVSWDEALDAVAGRLRRLREV-------HGPEALAIAQG--TG---RYYYLHV----------LRFAN--TFGTPNWFEP--GLANCFIPRITAANLTYG-GFVTGDYY-------------------GDTPPQTILFWGHNPLVSGP-DGELSFPVA-QALDR-----GAFGIAIDPRRSETARR-CALWLPLRPGTDAALALAMCREIIES-NLYDVAFVDRWTHG--------------------------------------------------------------------------------------------------------------------------------------------------------FEALRQRVAP----CTLAWAEQVCGVPAADIRAAAHRYATA----TPGI-------LDWGV-AMEQTP-HSLQTVRAIACLRGLTGNLDVPGG----DIL-------GMRL-------------------------------------------ARPYPVRK----------------QDLP-----------DGMLE---K-RLGAR-E--FKLLG---------------------GFHAF----------------MPSAHIPAVVKAM--EQ-----GDP-------Y-P-------------------VRGMFMVGTNPLT--TIANPRRLRQA-MLG---LDCIVAIELFMT------------PSA-ALADYVLPGAMWPEIDQVVELPFVAGNALF----AQKKCMEVA-----GCRQVERILIDLARRL-----------DLPGA---------------------------------------EEALEALFDQQL----------------APT---------------GLD--------------FEALAGQ-------FVHHPPF--------------VYHKYQ----------------------------EKG--FRTRSRKVEFVS-GVLDRLG-----------------YDP---------------------------------LPAAAEPPESP--VSRPDLV-------------------------AEF----------PYLLITGARRREFFCS--EHRQAP-SLRRRRPDPLAELHPEAAAREGIADGDWIVVRSP--RG-----EARFKARVTADI-RPDVI------SVDHGWWFPE---------------------------------------RQEPGEGRGGVFESNANCLTSDAPPY--DPAFGSYQLR-GLLCAVRREA------------------------------------------------------------------------------------------------------------------------------------------------------------------------------------------------------------------------------------------------------------------------------------------------------------------------------------------------------------------------------------------------------------------------------------------
>Desulfovibrio magneticus RS-1 DNA, complete genome 
---------------------------------------------------------------------------------------------------------------------------------------MPTNHPSI---------------------------------------------------------------------------------------------------------------------------------------------------------------------------------------------------------------------CRGCH-GGCAAWVTVD-G-GRVVRVRPRAGSP-FNLGH----MCVK---GLSAPAMMAHPD----RLTVPLKRV-GERGQ-GCFEPVSWDEVMAAIAGRLDAFRRE-------SGPHSVALGQG--TG---RPHYFHV----------IRFAN--TFGTPNWYEP--GLANCFIPRITVSNLTYG-GFVVGDYY-------------------GDTPPRTILFWGHNPLVSGP-DGELAFPVK-KALAA-----GARGIAVDPRRSETAQR-CDLWLPIRPGTDAALALGMARAIIEE-GWYDREFVAAQTLG--------------------------------------------------------------------------------------------------------------------------------------------------------FDELRAAVAH----CTPAWTEERTGVPAGLMLEAARRYALD----KPSI-------LDWGV-SLEQNP-NCLQTVRAVAVLRGLTGNLDIPGG----DVF-------GTEL-------------------------------------------IGAYPVLR----------------QALP-----------PEAQA---L-RLGAE-R--FKLLG---------------------GFRAF----------------MPSAHIPTLFGAM--RT-----GQP-------Y-P-------------------VRALLLFGNNPLA--TVADSRMVLNS--LK-A-LELLVVADHFLT------------PTA-ALADYVLPAAMWPEMDGVIELPLVAPRAVF----AHRQLAQTG-----QCRQIEAMLDDLAVRL-----------GLPGA---------------------------------------GEPLHDIFNARL----------------RPA---------------GVT--------------FAELANG-------GMVMPPP--------------TYRRFA----------------------------EKG--FRTPTRKVELFS-KGLARLG-----------------YDP---------------------------------LPSYAPPPESP--EASPETA-------------------------RDY----------PLILTTGARRSEYFHS--DGRQIA-SLRARRPDPLAELGPATAAVRGISDGDWVRVQSP--RG-----QVRMRARVTPDI-MEGVA------SLDHGWWFPE------------------------------------------RGPGNFGELESAANVLTSAGPPY--DPAFGSYQLR-GLLCEVEKE-------------------------------------------------------------------------------------------------------------------------------------------------------------------------------------------------------------------------------------------------------------------------------------------------------------------------------------------------------------------------------------------------------------------------------------------
