# Supplementary material for: A widely distributed metalloenzyme class enables gut microbial metabolism of host- and diet-derived catechols
Source: eLife. 2020 Feb 18;9:e50845. doi: 10.7554/eLife.50845 (PMC7028382; doi:10.7554/eLife.50845)
Supplement: Figure 7—source data 2. [file elife-50845-fig7-data2.txt]

#NEXUS
Begin trees; [Treefile created Tue Dec 17 22:02:38 2019]
	Translate
		1 DmsA Ecoli,
		2 28C NODE 9 1,
		3 'Janthinobacterium agaricidamnosum NBRC 102515 = DSM 9628 complete genome ',
		4 'Azoarcus sp. DN11 chromosome complete genome ',
		5 'Azoarcus sp. CIB complete genome ',
		6 'Geobacter sp. DSM 9736 genome assembly chromosome I ',
		7 3C NODE 1 1,
		8 28C NODE 1 1,
		9 Bradyrhizobium canariense strain GAS369 genome assembly chromosome I ,
		10 Variibacter gotjawalensis DNA complete genome ,
		11 Amycolatopsis mediterranei RB complete genome ,
		12 'Amycolatopsis sp. AA4 chromosome complete genome ',
		13 Pandoraea oxalativorans strain DSM 23570 complete genome ,
		14 Pandoraea sputorum strain DSM 21091 complete genome ,
		15 'Shewanella sp. FDAARGOS 354 chromosome complete genome ',
		16 Burkholderia stabilis genome assembly chromosome III ,
		17 3C NODE 6,
		18 28C NODE 3 1,
		19 Desulfobacula toluolica Tol2 complete genome ,
		20 28C NODE 4 13,
		21 28C NODE 4 16,
		22 28C NODE 4 15,
		23 3C NODE 2 7,
		24 3C NODE 17 2,
		25 RC22A NODE 5,
		26 3C NODE 2 8,
		27 28C NODE 2 10,
		28 3C NODE 1 6,
		29 28C NODE 1 8,
		30 28C NODE 3 3,
		31 28C NODE 4 14,
		32 3C NODE 5,
		33 'Lachnoclostridium sp. YL32 complete genome ',
		34 3C NODE 2 5,
		35 28C NODE 10 2,
		36 3C NODE 2 4,
		37 28C NODE 2 7,
		38 Desulfitobacterium hafniense DCB 2 complete genome ,
		39 RC22A NODE 26 1,
		40 RC22A NODE 26 2,
		41 28C NODE 1 4,
		42 28C NODE 1 5,
		43 3C NODE 4 9,
		44 3C NODE 7 3,
		45 3C NODE 4 6,
		46 28C NODE 4 7,
		47 28C NODE 18 2,
		48 28C NODE 4 9,
		49 3C NODE 4 10,
		50 28C NODE 1 7,
		51 Desulfitobacterium hafniense Y51 DNA complete genome ,
		52 3C NODE 1 4,
		53 28C NODE 2 8,
		54 3C NODE 1 5,
		55 28C NODE 2 9,
		56 3C NODE 4 14,
		57 28C NODE 4 12,
		58 3C NODE 2 6,
		59 28C NODE 2 3,
		60 3C NODE 8,
		61 3C NODE 17 1,
		62 Peptococcaceae bacterium DCMF complete genome ,
		63 28C NODE 4 1,
		64 3C NODE 4 2,
		65 Desulfitobacterium hafniense strain PCE S genome assembly scaffold scaffold0 ,
		66 3C NODE 4 1,
		67 3C NODE 1 2,
		68 3C NODE 4 4,
		69 28C NODE 4 4,
		70 3C NODE 4 3,
		71 28C NODE 4 3,
		72 3C NODE 2 3,
		73 3C NODE 7 1,
		74 28C NODE 18 1,
		75 3C NODE 1 3,
		76 Desulfitobacterium metallireducens DSM 15288 complete genome ,
		77 Geobacter lovleyi SZ complete genome ,
		78 RC22A NODE 6 1,
		79 28C NODE 4 6,
		80 3C NODE 4 5,
		81 28C NODE 2 5,
		82 Thauera aromatica strain AR1 3 5 dihydroxybenzoate anaerobic degradation pathways gene cluster partial sequence ,
		83 Kuenenia stuttgartiensis genome fragment KUST C 3 of 5 ,
		84 Marichromatium purpuratum 984 complete genome ,
		85 'Desulfovibrio gigas DSM 1382 = ATCC 19364 genome ',
		86 Desulfovibrio magneticus RS 1 DNA complete genome ,
		87 Desulfomonile tiedjei DSM 6799 complete genome ,
		88 'Streptomyces hygroscopicus subsp. jinggangensis 5008 complete genome ',
		89 'Streptomyces sp. TP A2060 yatakemycin biosynthesis gene cluster complete sequence ',
		90 Shewanella woodyi ATCC 51908 complete genome ,
		91 Streptomyces tirandamycinicus strain HNM0039 chromosome complete genome ,
		92 Streptomyces zelensis strain NRRL 11183 hypothetical protein beta lactamase and isochorismatase genes complete cds CC 1065 biosynthetic gene cluster complete sequence and urea transporter and urease genes complete cds ,
		93 Archaeoglobus fulgidus DSM 8774 complete genome ,
		94 28C NODE 2 2,
		95 Desulfitobacterium dehalogenans ATCC 51507 complete genome ,
		96 DSM16107 NODE 33 1,
		97 OB21GAM11 NODE 1,
		98 A2 NODE 3 1,
		99 DSM16107 NODE 21 2,
		100 11c NODE 14 2,
		101 CC75D52 NODE 5 2,
		102 HGA1 NODE 15 2,
		103 OB21GAM11 NODE 28 2,
		104 DSM16107 NODE 33 4,
		105 Valencia NODE 29 3,
		106 OB21GAM11 NODE 28 1,
		107 DSM16107 NODE 21 1,
		108 A2 NODE 29 1,
		109 DSM18163 NODE 20 2,
		110 A2 NODE 3 2,
		111 CC75D52 NODE 13 1,
		112 OB21GAM11 NODE 9 1,
		113 OB21GAM11 NODE 9 2,
		114 DSM16107 NODE 33 3,
		115 A2 NODE 3 5,
		116 AB8n2 NODE 19 2,
		117 A2 NODE 3 4,
		118 W1BHI6 NODE 9 4,
		119 Slackia heliotrinireducens DSM 20476 complete genome ,
		120 RC22A NODE 3,
		121 DSM16107 NODE 49,
		122 A2 NODE 3 3,
		123 Adlercreutzia equolifaciens DSM 19450 DNA complete genome ,
		124 W1BHI6 NODE 9 5,
		125 DSM16107 NODE 43,
		126 28C NODE 1 3,
		127 28C NODE 1 2,
		128 Sulfurospirillum halorespirans DSM 13726 chromosome complete genome ,
		129 Clostridium ljungdahlii DSM 13528 complete genome ,
		130 OB21GAM11 NODE 11,
		131 A2 NODE 18,
		132 A2 NODE 3 7,
		133 DSM16107 NODE 1,
		134 MRn12 NODE 8,
		135 Prauserella marina strain DSM 45268 chromosome complete genome ,
		136 Methylomonas denitrificans strain FJG1 complete genome ,
		137 'Burkholderia sp. OLGA172 chromosome 2 complete sequence ',
		138 3C NODE 1 7,
		139 28C NODE 9 2,
		140 acetylene hydratase,
		141 'Pelobacter sp. SFB93 complete genome ',
		142 Denitrobacterium detoxificans strain NPOH1 complete genome ,
		143 28C NODE 1 11,
		144 3C NODE 10 4,
		145 28C NODE 1 9,
		146 28C NODE 13 1,
		147 3C NODE 10 3,
		148 28C NODE 2 11,
		149 Thermacetogenium phaeum DSM 12270 complete genome ,
		150 3C NODE 10 5,
		151 28C NODE 1 12,
		152 28C NODE 14,
		153 3C NODE 9,
		154 28C NODE 13 2,
		155 Magnetococcus marinus MC 1 complete genome ,
		156 Thiocapsa roseopersicina strain BBS sulfur reductase like molibdropretein gene complete cds ,
		157 Ectothiorhodospira haloalkaliphila genome ,
		158 Desulfobulbus propionicus DSM 2032 complete genome ,
		159 Ferroglobus placidus DSM 10642 complete genome ,
		160 Gottschalkia acidurici 9a chromosome complete genome ,
		161 'Geobacter sp. M21 complete genome ',
		162 Kuenenia stuttgartiensis genome fragment KUST E 5 of 5 ,
		163 Thioflavicoccus mobilis 8321 complete genome
;
	tree iTOL_exported_tree = [&R] ((1:0.42332,(2:0.7508600000000001,((3:0.4209100000000001,(4:0.05126999999999993,5:0.04414000000000007):0.2434400000000001[]):0.6810899999999998[],((6:1.7689,(7:0.05004999999999993,8:0.10308000000000006):0.9064199999999998[]):0.28193000000000046[],((9:0.24925999999999982,10:0.20152999999999976):0.9149600000000002[],(((11:0.09690999999999983,12:0.11832999999999982):0.…
End;
